# Supplementary material for: 6,7-Bis(methyl­sulfan­yl)-2,3-[(3,6,9-trioxaundecane-1,11-di­yl)bis­(sulfanediylmethyl­ene)]-1,4,5,8-tetra­thia­fulvalene
Source: Acta Crystallogr Sect E Struct Rep Online. 2010 Apr 10;66(Pt 5):o1044. doi: 10.1107/S160053681001192X (PMC2979097; doi:10.1107/S160053681001192X)
Supplement: Supplementary file 2 [file e-66-o1044-Isup2.hkl]

# 
# h,k,l, Fc-squared, Fo-squared, sigma(Fo-squared) and status flag 
# 
data_I
_shelx_title ' ybdx-9 in P-1' 
_shelx_refln_list_code          4 
_shelx_F_calc_maximum      162.88 
_exptl_crystal_F_000       572.00 
_reflns_d_resolution_high  0.7703 
 
loop_ 
 _symmetry_equiv_pos_as_xyz 
 'x, y, z' 
 '-x, -y, -z' 
 
_cell_length_a     9.7149 
_cell_length_b    11.5855 
_cell_length_c    12.5477 
_cell_angle_alpha  98.370 
_cell_angle_beta  112.112 
_cell_angle_gamma 103.938 
 
_shelx_F_squared_multiplier     1.000 
 
loop_ 
 _refln_index_h 
 _refln_index_k 
 _refln_index_l 
 _refln_F_squared_calc 
 _refln_F_squared_meas 
 _refln_F_squared_sigma 
 _refln_observed_status 
   2   0   0       17.08       20.40      0.86 o 
   3   0   0     9281.33     9085.79    182.07 o 
   4   0   0     1764.85     1601.70     29.67 o 
   5   0   0       32.49       25.04      2.94 o 
   6   0   0      432.50      399.19     10.54 o 
   7   0   0       20.06       17.84      2.73 o 
   8   0   0        1.12        5.06      2.49 o 
   9   0   0       84.81       98.29     12.90 o 
  10   0   0       13.41        6.47      3.95 o 
  11   0   0        8.51        6.91      3.84 o 
 -11   1   0        1.31       -0.24      5.51 o 
 -10   1   0      215.09      174.05     17.05 o 
  -9   1   0       20.17        8.74      3.71 o 
  -8   1   0       22.74       28.22      6.21 o 
  -7   1   0      281.87      275.38      8.11 o 
  -6   1   0       55.82       70.47      9.34 o 
  -5   1   0      194.21      187.75      4.02 o 
  -4   1   0      904.37      838.75     13.90 o 
  -3   1   0     1374.81     1362.74     22.19 o 
  -2   1   0      301.51      333.45      7.05 o 
   1   1   0      195.68      165.55      2.47 o 
   2   1   0       30.93       48.25      2.21 o 
   3   1   0     3019.28     3447.33     50.97 o 
   4   1   0      666.09      644.96     12.53 o 
   5   1   0     1414.13     1476.87     29.97 o 
   6   1   0     1144.26     1101.35     24.62 o 
   7   1   0      309.99      335.64     17.67 o 
   8   1   0      537.80      558.47     17.14 o 
   9   1   0        0.05       -2.81      2.81 o 
  10   1   0        4.75        5.92      4.30 o 
 -11   2   0       13.08        8.08      4.39 o 
 -10   2   0      103.69      114.92      5.95 o 
  -9   2   0       66.52       84.76      8.49 o 
  -8   2   0      585.96      565.91     11.88 o 
  -7   2   0      680.82      655.06      7.30 o 
  -6   2   0      437.81      442.76      9.86 o 
  -5   2   0      100.31      110.48      3.71 o 
  -4   2   0     2010.78     2073.63     37.39 o 
  -3   2   0       95.23      129.49      7.93 o 
  -2   2   0     8783.86     9667.31    189.09 o 
  -1   2   0     1546.20     1567.23     17.58 o 
   0   2   0     1049.04      982.34     14.89 o 
   1   2   0    11999.11    12752.45    286.79 o 
   2   2   0       44.99       77.68      2.15 o 
   3   2   0      473.63      479.67      7.47 o 
   4   2   0     3288.07     3300.00     35.96 o 
   5   2   0      339.61      322.12     13.39 o 
   6   2   0      299.52      315.38     15.41 o 
   7   2   0      183.12      185.89      8.40 o 
   8   2   0       12.37       12.15      4.72 o 
   9   2   0        3.82        0.95      4.13 o 
  10   2   0        0.64       -1.15      3.05 o 
 -11   3   0       20.22       28.63      5.21 o 
 -10   3   0        0.25        2.25      2.84 o 
  -9   3   0      165.21      161.60      9.24 o 
  -8   3   0       99.01      112.47     10.19 o 
  -7   3   0      302.71      304.90     13.63 o 
  -6   3   0     2005.98     1987.92     40.36 o 
  -5   3   0      398.51      440.68      8.35 o 
  -4   3   0       13.96       14.32      1.26 o 
  -3   3   0     1246.37     1181.52     13.36 o 
  -2   3   0      747.15      757.31      9.65 o 
  -1   3   0      234.97      206.66      2.87 o 
   0   3   0     5035.84     5398.46     86.60 o 
   1   3   0     3177.43     2958.07     42.43 o 
   2   3   0      278.84      274.39      4.06 o 
   3   3   0      396.41      524.75      7.28 o 
   4   3   0      189.71      184.32      2.01 o 
   5   3   0        0.77        1.81      0.49 o 
   6   3   0      136.73      137.00      6.89 o 
   7   3   0        1.45       -2.02      3.45 o 
   8   3   0       24.62       24.71      5.41 o 
   9   3   0       20.40       18.65      6.00 o 
  10   3   0       20.81       23.67     12.27 o 
 -11   4   0        9.68       11.58      3.74 o 
 -10   4   0       15.51       24.11      5.08 o 
  -8   4   0        0.31        1.25      2.73 o 
  -7   4   0      515.02      558.17     13.16 o 
  -6   4   0       67.43       53.76      3.80 o 
  -5   4   0      195.72      167.00      3.43 o 
  -4   4   0      750.67      728.41      9.22 o 
  -3   4   0     3659.00     3733.73     54.91 o 
  -2   4   0        5.72        4.16      1.16 o 
  -1   4   0        4.71        2.65      0.98 o 
   0   4   0     2911.10     2918.32     39.99 o 
   1   4   0      372.11      363.62      7.05 o 
   2   4   0      710.36      625.30     11.07 o 
   3   4   0       30.14       36.47      2.69 o 
   4   4   0       34.97       31.31      4.66 o 
   5   4   0      453.60      414.87      4.32 o 
   6   4   0       87.52       80.82      3.74 o 
   7   4   0       95.56       97.41      7.42 o 
   8   4   0        3.77       -0.42      3.86 o 
   9   4   0        7.18        9.98      5.88 o 
 -11   5   0       12.87        9.44      5.58 o 
 -10   5   0      247.49      280.45     11.61 o 
  -9   5   0       15.26       29.37      4.75 o 
  -8   5   0       11.64        5.38      3.18 o 
  -7   5   0       60.41       69.68      4.87 o 
  -6   5   0     1457.58     1478.66     21.26 o 
  -5   5   0        5.21        5.17      1.46 o 
  -4   5   0      187.73      200.39      8.18 o 
  -3   5   0      946.96      960.13     12.91 o 
  -2   5   0    18120.63    19719.48    531.16 o 
  -1   5   0       87.68       86.02      2.70 o 
   0   5   0      530.73      518.56      6.47 o 
   1   5   0     3608.02     3632.91     55.55 o 
   2   5   0      274.22      266.95      4.70 o 
   3   5   0       59.05       49.19      3.29 o 
   4   5   0       38.83       44.59      3.78 o 
   5   5   0      315.85      317.77      4.97 o 
   6   5   0        0.14        0.37      0.61 o 
   7   5   0       29.62       35.73      5.94 o 
   8   5   0      367.04      406.32     17.17 o 
   9   5   0        1.57        1.75      5.02 o 
 -11   6   0        6.02       -1.28      6.86 o 
 -10   6   0       75.82      105.02      7.78 o 
  -9   6   0        4.37       -2.35      3.59 o 
  -8   6   0       29.77       32.76      4.28 o 
  -7   6   0      180.16      171.98     10.13 o 
  -6   6   0      295.48      293.73      7.47 o 
  -5   6   0     1586.41     1545.76     24.14 o 
  -4   6   0       24.40       28.12      1.89 o 
  -3   6   0      266.65      264.23      9.10 o 
  -2   6   0      665.56      614.78      9.33 o 
  -1   6   0     1162.19     1129.89     14.19 o 
   0   6   0        9.36       12.33      1.94 o 
   1   6   0      279.95      291.30      5.17 o 
   2   6   0      508.35      515.52     17.57 o 
   3   6   0       32.83       32.16      3.29 o 
   4   6   0     1677.08     1614.63     34.26 o 
   5   6   0      231.84      218.80      3.54 o 
   6   6   0      354.01      323.50     14.35 o 
   7   6   0        0.28        3.62      3.27 o 
   8   6   0       55.12       36.06      7.42 o 
 -11   7   0        7.75        6.50      8.17 o 
 -10   7   0      141.21      123.97      8.73 o 
  -9   7   0      672.99      729.48     21.35 o 
  -8   7   0       27.51       32.71      3.08 o 
  -7   7   0      162.62      153.61      9.73 o 
  -6   7   0     2478.25     2438.37     55.45 o 
  -5   7   0      192.51      191.50      6.34 o 
  -4   7   0        0.75        5.73      1.96 o 
  -3   7   0      146.09      137.36      4.37 o 
  -2   7   0       64.26       67.47      4.37 o 
  -1   7   0     1404.72     1547.70     21.04 o 
   0   7   0       71.52       60.54      4.29 o 
   1   7   0       58.06       54.84      2.80 o 
   2   7   0      353.44      375.55      9.65 o 
   3   7   0       58.56       72.53      4.75 o 
   4   7   0       10.61       16.85      3.15 o 
   5   7   0       11.26       12.61      4.86 o 
   6   7   0       87.59       78.46      2.19 o 
   7   7   0        8.58        3.22      3.40 o 
 -11   8   0        0.05       -4.40      8.29 o 
 -10   8   0      134.58      158.21      9.74 o 
  -9   8   0       32.84       47.91      5.42 o 
  -8   8   0       34.62       41.21      5.03 o 
  -7   8   0       11.18        7.20      3.10 o 
  -6   8   0      379.28      405.04      7.59 o 
  -5   8   0       44.81       43.77      6.13 o 
  -4   8   0       98.14       88.32      3.28 o 
  -3   8   0      213.10      187.55      8.09 o 
  -2   8   0      133.39      126.40      4.58 o 
  -1   8   0     2000.92     1978.14     32.14 o 
   0   8   0        6.73       16.35      2.24 o 
   1   8   0      958.92     1014.81     19.33 o 
   2   8   0       34.61       46.41      4.22 o 
   3   8   0       26.00       31.90      4.19 o 
   4   8   0       74.35       83.52      9.04 o 
   5   8   0       42.48       42.20      4.43 o 
   6   8   0        3.77        2.19      1.22 o 
   7   8   0        3.35        1.15      3.32 o 
 -11   9   0        1.19        5.55      4.90 o 
 -10   9   0        6.04       10.22      4.99 o 
  -9   9   0        1.20        2.35      3.10 o 
  -8   9   0        1.06        3.43      2.34 o 
  -7   9   0        0.37        2.06      2.53 o 
  -6   9   0      220.57      234.84      5.70 o 
  -5   9   0       97.03      132.80      6.99 o 
  -4   9   0        0.57       -0.70      1.71 o 
  -3   9   0      257.56      278.67      7.09 o 
  -2   9   0     1370.86     1409.97     21.50 o 
  -1   9   0       11.38        2.62      2.44 o 
   0   9   0        0.45        2.37      1.95 o 
   1   9   0        1.34        1.85      2.11 o 
   2   9   0       29.08       28.76      3.27 o 
   3   9   0        0.14       -2.60      2.60 o 
   4   9   0       32.59       36.94      7.22 o 
   5   9   0      137.03      153.43      7.41 o 
   6   9   0        2.08        5.83      3.80 o 
 -10  10   0        2.83        3.53      3.04 o 
  -9  10   0        1.33        5.11      2.87 o 
  -8  10   0        0.37        2.06      2.96 o 
  -7  10   0       71.36       73.61      4.86 o 
  -6  10   0      117.19      136.56      5.79 o 
  -5  10   0       50.97       47.66      3.32 o 
  -4  10   0        8.55        5.78      2.68 o 
  -3  10   0      307.99      301.53      8.07 o 
  -2  10   0       16.74       21.56      2.72 o 
  -1  10   0       98.59      106.75     11.67 o 
   0  10   0       19.10       25.05      2.92 o 
   1  10   0        4.23        2.28      4.01 o 
   2  10   0      232.21      236.21      8.71 o 
   3  10   0       64.94       59.88      4.84 o 
   4  10   0        0.94        9.11      4.46 o 
   5  10   0      143.99      143.36      4.33 o 
 -10  11   0       16.51       16.48      6.55 o 
  -9  11   0      238.43      253.06     14.06 o 
  -8  11   0       61.72       59.92      7.01 o 
  -7  11   0      269.92      235.62      8.44 o 
  -6  11   0      143.79      135.30      6.95 o 
  -5  11   0      117.44      120.10      4.92 o 
  -4  11   0      550.49      502.21     15.46 o 
  -3  11   0        2.05        5.32      2.38 o 
  -2  11   0        4.88        4.48      2.57 o 
  -1  11   0       51.40       56.58      6.98 o 
   0  11   0       32.75       35.99      4.33 o 
   1  11   0        6.80        2.11      2.61 o 
   2  11   0      359.35      318.06     16.69 o 
   3  11   0       29.86       20.50      7.44 o 
   4  11   0        4.97        2.82      3.51 o 
  -9  12   0       28.93       31.66      4.25 o 
  -8  12   0      192.20      195.75      9.25 o 
  -7  12   0        0.47       -1.18      3.10 o 
  -6  12   0        0.23        2.20      3.03 o 
  -5  12   0      100.49      113.29      6.00 o 
  -4  12   0       77.63       67.81      4.39 o 
  -3  12   0       12.36       14.06      2.99 o 
  -2  12   0      230.06      224.24      6.85 o 
  -1  12   0      366.30      337.08     14.47 o 
   0  12   0       36.23       46.61      5.42 o 
   1  12   0       41.86       36.49      7.86 o 
   2  12   0      125.41      133.04     22.42 o 
   3  12   0        0.01        1.01      4.03 o 
  -8  13   0        5.84       11.26      3.52 o 
  -7  13   0       23.78       27.28      4.81 o 
  -6  13   0        4.72        6.26      4.60 o 
  -5  13   0      128.42      130.35      7.22 o 
  -4  13   0       56.41       62.65      5.94 o 
  -3  13   0      138.57      149.99      9.13 o 
  -2  13   0       26.18       19.13      3.69 o 
  -1  13   0       91.04      115.14      6.42 o 
   0  13   0       43.08       63.50      5.14 o 
   1  13   0       35.01       44.26     12.31 o 
   2  13   0       22.86       22.68      4.62 o 
  -7  14   0        9.02        9.26      3.50 o 
  -6  14   0       44.16       63.05     15.99 o 
  -5  14   0        0.30        3.57      5.75 o 
  -4  14   0       98.01      102.25      6.13 o 
  -3  14   0        0.04        0.84      2.77 o 
  -2  14   0        2.45        6.45      4.08 o 
  -1  14   0        7.03        9.70      4.45 o 
   0  14   0        4.04        1.65      3.18 o 
   0 -14   1        4.64        2.15      4.05 o 
   1 -14   1        2.12        3.04      3.98 o 
   2 -14   1        6.10       12.43      4.71 o 
   3 -14   1      134.88      137.47      8.62 o 
   4 -14   1      136.04      124.17      6.65 o 
   5 -14   1       14.42       17.51      3.90 o 
   6 -14   1        0.05       -0.35      2.78 o 
   7 -14   1       33.81       26.16      4.29 o 
  -2 -13   1        3.66        3.06      4.60 o 
  -1 -13   1       31.36       30.76      4.59 o 
   0 -13   1      258.32      276.71      9.23 o 
   1 -13   1        0.43        4.75      3.90 o 
   2 -13   1        7.18       10.24      3.31 o 
   3 -13   1       81.10       69.55      6.16 o 
   4 -13   1       12.18       14.14      3.45 o 
   5 -13   1       49.83       57.15      4.58 o 
   6 -13   1       30.01       29.98      4.01 o 
   7 -13   1       95.25       94.25      7.26 o 
   8 -13   1       40.46       33.13      4.49 o 
  -3 -12   1       77.31       82.87     13.47 o 
  -2 -12   1      185.90      215.06      8.26 o 
  -1 -12   1       11.45       16.51      3.59 o 
   0 -12   1       32.08       28.22      3.81 o 
   1 -12   1       25.01       36.71      6.76 o 
   2 -12   1       73.89       77.08     12.67 o 
   3 -12   1       11.12       11.14      2.93 o 
   4 -12   1       20.44       18.32      3.21 o 
   5 -12   1       54.10       49.44      3.95 o 
   6 -12   1        0.23       -0.44      2.63 o 
   7 -12   1      238.22      242.29      8.46 o 
   8 -12   1      398.97      397.84     25.59 o 
   9 -12   1       26.37       24.24      4.15 o 
  -5 -11   1        0.74        2.79      2.06 o 
  -4 -11   1       22.96       31.22      4.81 o 
  -3 -11   1       76.63       97.13      5.92 o 
  -2 -11   1       87.33       81.59      6.79 o 
  -1 -11   1        0.98        1.13      2.40 o 
   0 -11   1        3.83        2.37      3.00 o 
   1 -11   1       57.51       57.47      4.66 o 
   2 -11   1       55.91       53.22      4.60 o 
   3 -11   1       57.89       59.77      6.64 o 
   4 -11   1      207.26      214.22      6.32 o 
   5 -11   1        3.31        6.29      2.59 o 
   6 -11   1       95.15       97.63      4.83 o 
   7 -11   1        1.52       -2.63      2.88 o 
   8 -11   1        0.16        2.09      3.31 o 
   9 -11   1       84.45       90.03      9.41 o 
  -6 -10   1       30.56       21.24      7.07 o 
  -5 -10   1        2.97        1.57      1.82 o 
  -4 -10   1        8.70       18.38      4.87 o 
  -3 -10   1       33.26       28.50      3.79 o 
  -2 -10   1        1.19       -0.93      2.25 o 
  -1 -10   1        8.48       12.06      2.74 o 
   0 -10   1      184.95      163.12      7.80 o 
   1 -10   1      574.70      532.45     11.46 o 
   2 -10   1       75.92       73.51      3.80 o 
   3 -10   1        1.25        5.09      2.74 o 
   4 -10   1      236.92      253.52     11.72 o 
   5 -10   1      137.50      116.95     11.67 o 
   6 -10   1       11.03       11.52      3.92 o 
   7 -10   1       86.92       80.60      4.33 o 
   8 -10   1        7.67        8.72      2.84 o 
   9 -10   1       98.94      109.80      5.60 o 
  10 -10   1       34.42       30.35      4.25 o 
  -6  -9   1        0.00        1.08      1.50 o 
  -5  -9   1       32.95       31.56      2.87 o 
  -4  -9   1        4.39       11.73      3.20 o 
  -3  -9   1       40.06       53.66      5.01 o 
  -2  -9   1        4.22        2.31      2.22 o 
  -1  -9   1       49.28       45.16      4.04 o 
   0  -9   1      112.80      115.35      4.29 o 
   1  -9   1      814.60      758.00     12.63 o 
   2  -9   1      719.84      644.47     12.39 o 
   3  -9   1       51.86       44.92      2.99 o 
   4  -9   1      435.26      417.51      9.56 o 
   5  -9   1      170.68      167.76     15.95 o 
   6  -9   1       21.92       24.18      2.79 o 
   7  -9   1      209.07      196.84      6.00 o 
   8  -9   1      156.42      174.55     12.24 o 
   9  -9   1        4.98       10.54      3.46 o 
  10  -9   1      105.14      132.76     16.01 o 
  -7  -8   1       17.81       22.47      4.56 o 
  -6  -8   1        3.38        5.85      1.54 o 
  -5  -8   1       77.67       97.30      6.92 o 
  -4  -8   1        0.11       -1.85      2.39 o 
  -3  -8   1        2.83        4.76      3.71 o 
  -2  -8   1      847.08      831.21     19.20 o 
  -1  -8   1       55.83       54.95      3.15 o 
   0  -8   1        0.67        0.54      2.82 o 
   1  -8   1      218.51      176.47      5.38 o 
   2  -8   1      148.64      146.61      3.96 o 
   3  -8   1      906.48      929.38     23.60 o 
   4  -8   1      129.53      123.36      4.13 o 
   5  -8   1      264.15      240.25      5.73 o 
   6  -8   1        3.78        3.71      2.46 o 
   7  -8   1      441.54      411.34     24.07 o 
   8  -8   1       94.23       79.20     10.56 o 
   9  -8   1       21.63       27.92      5.79 o 
  10  -8   1       28.27       26.73     10.48 o 
  11  -8   1        1.15        4.72      4.99 o 
  -8  -7   1       14.54       13.57      6.03 o 
  -7  -7   1       23.12       27.38      4.49 o 
  -6  -7   1      824.24      869.77     15.71 o 
  -5  -7   1      763.53      777.41     11.34 o 
  -4  -7   1       40.78       39.37      3.56 o 
  -3  -7   1      946.49      942.13     15.13 o 
  -2  -7   1      637.73      567.95      9.15 o 
  -1  -7   1       76.71       86.50      4.08 o 
   0  -7   1       27.35       33.20      2.39 o 
   1  -7   1      586.08      540.36      8.08 o 
   2  -7   1      418.01      403.10     11.05 o 
   3  -7   1      355.07      378.03      9.98 o 
   4  -7   1      418.13      390.73     15.03 o 
   5  -7   1      315.74      316.53      7.96 o 
   6  -7   1     2354.35     2283.31     36.69 o 
   7  -7   1      134.60      138.22      8.90 o 
   8  -7   1       12.21       15.06      2.82 o 
   9  -7   1      355.27      396.28     14.73 o 
  10  -7   1      133.56      159.31     16.01 o 
  11  -7   1       10.50       19.25      5.88 o 
  -8  -6   1       29.35       37.09      7.04 o 
  -7  -6   1        8.80       14.03      2.41 o 
  -6  -6   1      248.05      252.14      4.77 o 
  -5  -6   1       80.78       80.59      2.23 o 
  -4  -6   1        7.10        9.76      2.87 o 
  -3  -6   1      414.66      442.01      7.52 o 
  -2  -6   1      131.38      148.76      3.68 o 
  -1  -6   1      239.41      234.76      9.12 o 
   0  -6   1      660.46      655.67      9.54 o 
   1  -6   1      559.16      538.55      7.07 o 
   2  -6   1     1692.93     1661.04     21.86 o 
   3  -6   1      650.44      758.97     17.39 o 
   4  -6   1      640.73      622.43      8.52 o 
   5  -6   1      350.72      366.81      6.33 o 
   6  -6   1       11.73       18.15      3.16 o 
   7  -6   1       57.13       67.31      5.41 o 
   8  -6   1        0.01       -3.24      3.24 o 
   9  -6   1      103.94       85.24      7.04 o 
  -9  -5   1       69.48       76.92      8.97 o 
  -8  -5   1        0.00       -1.87      4.19 o 
  -7  -5   1       10.77        8.66      1.45 o 
  -6  -5   1      234.03      240.23     12.83 o 
  -5  -5   1      140.52      145.98      5.52 o 
  -4  -5   1       68.34       49.72      2.97 o 
  -3  -5   1       75.12       67.91      7.91 o 
  -2  -5   1     1875.06     1984.72     27.14 o 
  -1  -5   1      560.19      547.76      7.05 o 
   0  -5   1       75.61       68.00      2.20 o 
   1  -5   1     5976.98     6381.29    112.62 o 
   2  -5   1      678.55      730.53      8.88 o 
   3  -5   1        6.55        7.76      1.60 o 
   4  -5   1       41.48       31.32      2.69 o 
   5  -5   1      137.29      154.26      5.82 o 
   6  -5   1        0.56        2.06      2.83 o 
   7  -5   1     1173.87     1117.83     25.01 o 
   8  -5   1       58.73       61.57      5.41 o 
  11  -5   1        3.58        1.78      4.87 o 
  -9  -4   1       73.32       60.53      7.93 o 
  -8  -4   1        0.07       -3.45      4.10 o 
  -7  -4   1       50.84       53.76      5.73 o 
  -6  -4   1      246.24      244.39     12.99 o 
  -5  -4   1       53.66       57.28      3.55 o 
  -4  -4   1      342.78      360.29      6.21 o 
  -3  -4   1      336.97      318.02      5.10 o 
  -2  -4   1      463.67      432.76      6.70 o 
  -1  -4   1        7.05        3.14      1.38 o 
   0  -4   1     3333.45     3173.78     44.18 o 
   1  -4   1     1297.03     1236.95     15.42 o 
   2  -4   1      109.62       97.32      2.22 o 
   3  -4   1      439.55      518.06      6.19 o 
   4  -4   1      677.94      702.37      9.66 o 
   5  -4   1      158.04      161.06      3.47 o 
   6  -4   1      909.12      914.27     19.25 o 
   7  -4   1        6.09        7.60      3.15 o 
   8  -4   1      168.79      177.99     12.59 o 
   9  -4   1      311.61      268.45      3.33 o 
  10  -4   1        3.63        0.95      4.19 o 
  11  -4   1        5.45        1.39      3.09 o 
 -10  -3   1       51.87       33.06     12.50 o 
  -9  -3   1       76.03       78.11      7.96 o 
  -8  -3   1       90.87       94.36      7.42 o 
  -7  -3   1       61.65       61.57      5.64 o 
  -6  -3   1      440.96      424.72      9.06 o 
  -5  -3   1      229.86      249.42      3.04 o 
  -4  -3   1     1566.95     1432.76     22.70 o 
  -3  -3   1      726.91      769.49     12.75 o 
  -2  -3   1       27.34       31.79      1.58 o 
  -1  -3   1      689.27      696.72      7.74 o 
   0  -3   1       20.97       30.60      3.33 o 
   1  -3   1      342.95      356.97      9.53 o 
   2  -3   1      535.35      599.12      6.76 o 
   3  -3   1      423.23      388.56      4.75 o 
   4  -3   1      583.62      583.67      7.93 o 
   5  -3   1      739.38      660.70     12.77 o 
   6  -3   1     1015.78      938.63     26.20 o 
   7  -3   1      363.31      331.60      9.71 o 
   8  -3   1       31.61       24.61      0.88 o 
   9  -3   1       16.91       29.79      5.91 o 
  10  -3   1       13.32        5.97      3.21 o 
  11  -3   1        3.86        7.25      3.69 o 
 -10  -2   1        0.99       -1.65      2.93 o 
  -9  -2   1       52.39       58.00      7.04 o 
  -8  -2   1      501.08      493.49     16.10 o 
  -7  -2   1      111.38       98.25      6.27 o 
  -6  -2   1      195.85      183.51      6.92 o 
  -5  -2   1     4032.35     4005.81    118.92 o 
  -4  -2   1     3545.17     3538.44     43.62 o 
  -3  -2   1       85.24       78.54      1.09 o 
  -2  -2   1      221.30      181.34      3.51 o 
  -1  -2   1     2956.06     3355.91     45.66 o 
   0  -2   1      761.52      760.89      7.77 o 
   1  -2   1      820.72      877.27     15.37 o 
   2  -2   1    13746.38    14955.68    349.90 o 
   3  -2   1       37.12       34.98      1.51 o 
   4  -2   1     1260.67     1301.26     26.64 o 
   5  -2   1     1335.97     1328.67     24.53 o 
   6  -2   1       58.06       46.39      1.13 o 
   7  -2   1      458.32      467.01     11.98 o 
   8  -2   1        5.98        6.63      2.97 o 
   9  -2   1       94.98       74.09     15.53 o 
  10  -2   1       14.04       10.53      3.72 o 
  11  -2   1       52.37       59.21      8.95 o 
 -11  -1   1       31.74       29.34      4.84 o 
 -10  -1   1       46.32       67.56      6.12 o 
  -9  -1   1       79.51       69.00      4.73 o 
  -8  -1   1      337.90      314.04     11.85 o 
  -7  -1   1       28.55       13.31      6.59 o 
  -6  -1   1      182.97      178.44      6.77 o 
  -5  -1   1      555.72      561.47     11.94 o 
  -4  -1   1        0.15        2.02      1.84 o 
  -3  -1   1      698.13      656.53      5.69 o 
  -2  -1   1    17249.63    17915.23    314.78 o 
  -1  -1   1      767.29      748.87      5.38 o 
   1  -1   1     8011.61     9151.40    171.35 o 
   2  -1   1     1652.79     1776.22     29.37 o 
   3  -1   1      774.12      747.99     15.24 o 
   4  -1   1       10.55        7.15      0.46 o 
   5  -1   1        8.10        5.71      1.48 o 
   6  -1   1        9.08       17.28      2.28 o 
   7  -1   1      370.82      352.13     10.05 o 
   8  -1   1       84.60       82.89      4.30 o 
   9  -1   1       53.68       63.89      4.86 o 
  10  -1   1      232.56      257.64      9.54 o 
 -11   0   1      180.34      191.17     10.45 o 
 -10   0   1        2.89        4.21      2.97 o 
  -9   0   1      138.12      145.20     10.63 o 
  -8   0   1      197.80      176.77      5.52 o 
  -7   0   1       77.05      117.05      6.21 o 
  -6   0   1      676.26      646.83     13.96 o 
  -5   0   1      841.50      886.06     12.04 o 
  -4   0   1       55.06       68.98      2.18 o 
  -3   0   1     1641.92     1825.36     35.03 o 
  -2   0   1      307.56      342.03      8.03 o 
   1   0   1     1992.61     2086.95     56.99 o 
   2   0   1     3076.55     3218.01     63.97 o 
   3   0   1     1566.53     1585.75     28.57 o 
   4   0   1        0.40       -1.72      1.93 o 
   5   0   1       15.78       25.39      3.18 o 
   6   0   1     2317.47     2125.13     48.26 o 
   7   0   1      161.26      149.61      5.05 o 
   8   0   1       13.79       12.29      2.94 o 
   9   0   1      235.72      253.58     16.04 o 
  10   0   1       12.03       18.35      4.12 o 
 -11   1   1       85.00       96.69      6.49 o 
 -10   1   1        0.87       -4.49      4.53 o 
  -9   1   1       45.06       52.52      5.01 o 
  -8   1   1      257.11      277.24      7.95 o 
  -7   1   1     1734.89     1629.90     23.35 o 
  -6   1   1      302.90      328.10      3.66 o 
  -5   1   1     1528.83     1568.43     19.35 o 
  -4   1   1     1879.28     1934.63     38.13 o 
  -3   1   1        2.99        7.13      1.31 o 
  -2   1   1     2928.62     3154.41     40.51 o 
   1   1   1     2510.89     2824.35     38.20 o 
   2   1   1     2740.68     2961.21     42.96 o 
   3   1   1     3204.08     2961.62     60.88 o 
   4   1   1       17.70       10.99      2.58 o 
   5   1   1       63.52       65.28      4.43 o 
   6   1   1      435.87      431.03     13.01 o 
   7   1   1      255.40      243.60     15.74 o 
   8   1   1      142.33      134.21      8.70 o 
   9   1   1      172.69      167.05      6.94 o 
  10   1   1       16.86       18.62      4.25 o 
 -11   2   1       60.91       53.14      4.98 o 
 -10   2   1       66.72       61.17      6.31 o 
  -9   2   1      413.18      382.25     10.66 o 
  -8   2   1      879.77      849.86      9.23 o 
  -7   2   1      670.92      655.59      8.07 o 
  -6   2   1       84.71       89.90      3.89 o 
  -5   2   1     3024.13     3045.13     67.60 o 
  -4   2   1      265.78      267.74      4.93 o 
  -3   2   1      511.14      467.04      5.03 o 
  -2   2   1       88.04      119.33      1.88 o 
  -1   2   1     4474.08     4871.83     72.48 o 
   0   2   1      197.19      179.86      2.42 o 
   1   2   1        0.15        0.45      0.90 o 
   2   2   1       35.71       24.26      1.96 o 
   3   2   1       10.30       -0.60      3.06 o 
   4   2   1     2329.47     2478.82     31.89 o 
   5   2   1       15.52       10.75      5.29 o 
   6   2   1       14.09       13.07      6.50 o 
   7   2   1       79.81       71.31      6.33 o 
   8   2   1        5.20        3.33      4.16 o 
   9   2   1        2.01        3.00      8.32 o 
  10   2   1       63.80       60.95      9.88 o 
 -11   3   1        0.24       -0.53      3.59 o 
 -10   3   1        1.38        6.48      2.91 o 
  -9   3   1       22.86       22.58      1.39 o 
  -8   3   1        4.67        7.07      5.49 o 
  -7   3   1      749.90      724.17     15.65 o 
  -6   3   1     1272.58     1284.75     24.56 o 
  -5   3   1      517.54      567.52      6.92 o 
  -4   3   1       23.09       25.08      5.70 o 
  -3   3   1       49.92       44.60      1.50 o 
  -2   3   1      493.74      533.87      5.77 o 
  -1   3   1      282.19      282.00      3.34 o 
   0   3   1    12423.50    13499.35    305.40 o 
   1   3   1      325.89      281.91      3.89 o 
   2   3   1     1176.82     1373.37     20.17 o 
   3   3   1     4715.55     4749.78     80.23 o 
   4   3   1       27.40       31.96      2.49 o 
   5   3   1      209.08      149.28     54.75 o 
   6   3   1      657.21      593.10     16.22 o 
   7   3   1       28.94       23.25      5.14 o 
   8   3   1       24.80       31.42      6.15 o 
   9   3   1       65.74       85.00      9.18 o 
 -11   4   1       51.62       62.37      6.80 o 
 -10   4   1      298.41      279.13     12.14 o 
  -9   4   1       20.85       25.81      4.04 o 
  -8   4   1      571.10      580.39     14.14 o 
  -7   4   1       75.20       67.27      4.51 o 
  -6   4   1       48.87       43.64      2.25 o 
  -5   4   1       69.94       69.49      2.09 o 
  -4   4   1     3112.55     3425.28     49.95 o 
  -3   4   1     1156.50     1245.40     14.72 o 
  -2   4   1        3.91        6.75      1.69 o 
  -1   4   1      114.22      108.10      2.59 o 
   0   4   1     2534.48     2790.68     38.04 o 
   1   4   1       27.46       30.84      1.69 o 
   2   4   1     1935.47     1989.48     29.05 o 
   3   4   1       64.07       56.55      2.78 o 
   4   4   1      193.35      198.00      6.02 o 
   5   4   1        7.65        4.91      0.88 o 
   6   4   1      358.46      332.75     11.97 o 
   7   4   1      187.19      205.70     10.54 o 
   8   4   1      136.26      123.82      9.92 o 
   9   4   1       13.63       17.26      6.53 o 
 -11   5   1       61.13       67.80      5.27 o 
 -10   5   1       50.87       68.13      6.47 o 
  -9   5   1       13.85       16.81      3.92 o 
  -8   5   1       37.98       31.69      4.07 o 
  -7   5   1      453.23      482.31      8.40 o 
  -6   5   1       25.53       37.73      4.21 o 
  -5   5   1      614.81      572.10      8.63 o 
  -4   5   1     2546.99     2579.07     35.68 o 
  -3   5   1      503.24      485.09      6.25 o 
  -2   5   1     1419.04     1518.02     22.19 o 
  -1   5   1      114.40      126.70      5.93 o 
   0   5   1      370.90      309.52      5.22 o 
   1   5   1      256.27      224.81      4.04 o 
   2   5   1       64.88       66.90      2.70 o 
   3   5   1      599.10      546.29      8.88 o 
   4   5   1     3140.07     2956.39    102.55 o 
   5   5   1     1005.87     1017.93     20.39 o 
   6   5   1      167.48      156.62     12.88 o 
   7   5   1      221.76      216.04     11.43 o 
   8   5   1      157.89      171.49     12.06 o 
 -11   6   1       98.29       98.66      7.99 o 
 -10   6   1        3.92        6.71      4.13 o 
  -9   6   1      187.81      153.10      7.81 o 
  -8   6   1      614.08      617.99     25.44 o 
  -7   6   1       93.51      117.23      4.17 o 
  -6   6   1     1481.11     1350.06     22.16 o 
  -5   6   1        7.36        4.29      1.92 o 
  -4   6   1       97.90       83.51      2.47 o 
  -3   6   1      126.33       96.69      4.59 o 
  -2   6   1      333.47      345.65      5.03 o 
  -1   6   1       24.22       32.61      2.24 o 
   0   6   1     1431.50     1547.90     20.45 o 
   1   6   1     3374.41     3269.13     54.32 o 
   2   6   1        9.19       13.48      2.08 o 
   3   6   1       56.06       53.85      6.59 o 
   4   6   1      553.71      556.66     28.02 o 
   5   6   1        0.01        0.76      2.35 o 
   6   6   1      105.98      103.14      5.29 o 
   7   6   1       38.65       47.01      7.22 o 
   8   6   1        1.91       -0.68      4.69 o 
 -11   7   1       13.49       15.50      5.14 o 
 -10   7   1       34.50       37.51      5.76 o 
  -9   7   1      120.52      115.03      7.28 o 
  -8   7   1       20.25       10.85      2.88 o 
  -7   7   1      136.18      134.44      4.81 o 
  -6   7   1       25.49       28.45      4.02 o 
  -5   7   1       44.09       37.78      2.95 o 
  -4   7   1      122.35      113.80      4.96 o 
  -3   7   1     2475.45     2426.86     37.37 o 
  -2   7   1        4.24        9.21      2.02 o 
  -1   7   1      259.95      261.20      4.61 o 
   0   7   1     1639.68     1626.85     29.79 o 
   1   7   1       15.73       15.41      2.17 o 
   2   7   1       44.92       35.17      3.46 o 
   3   7   1      631.86      683.62     14.24 o 
   4   7   1       11.59       11.84      2.96 o 
   5   7   1        0.10        2.16      3.26 o 
   6   7   1       36.10       38.91      4.64 o 
   7   7   1       49.95       66.85      8.38 o 
 -11   8   1        8.38        4.22      4.48 o 
 -10   8   1      266.13      292.72     12.30 o 
  -9   8   1       15.02       17.60      4.02 o 
  -8   8   1       12.07       20.11      3.38 o 
  -7   8   1        5.83        2.03      1.81 o 
  -6   8   1       16.15       13.95      2.74 o 
  -5   8   1       33.97       40.39      3.34 o 
  -4   8   1       31.37       35.73      3.61 o 
  -3   8   1       20.66       22.47      2.73 o 
  -2   8   1      544.67      530.75      8.34 o 
  -1   8   1      271.28      271.29      6.82 o 
   0   8   1      393.13      349.36     16.65 o 
   1   8   1      778.11      782.49     15.59 o 
   2   8   1       16.86       17.74      3.31 o 
   3   8   1      314.71      281.80      7.41 o 
   4   8   1       74.42       62.78      5.74 o 
   5   8   1       13.27       16.57      3.84 o 
   6   8   1       22.13       27.78      5.61 o 
 -11   9   1        4.32        6.27      4.81 o 
 -10   9   1       14.48        9.28      3.21 o 
  -9   9   1       68.37       62.91      5.02 o 
  -8   9   1        3.21        4.09      2.26 o 
  -7   9   1      162.34      142.79      4.77 o 
  -6   9   1      120.08      122.45      4.18 o 
  -5   9   1        0.14        5.90      4.92 o 
  -4   9   1      191.14      156.23      4.35 o 
  -3   9   1      545.53      513.77     13.51 o 
  -2   9   1      653.53      598.87     10.88 o 
  -1   9   1       45.62       51.25      3.09 o 
   0   9   1      699.84      757.29     14.42 o 
   1   9   1        0.65        1.87      2.78 o 
   2   9   1        0.62       -1.08      2.74 o 
   3   9   1       15.72       17.14      3.37 o 
   4   9   1      186.73      191.34      7.52 o 
   5   9   1        1.14        4.17      3.53 o 
   6   9   1        1.49        0.87      3.34 o 
 -10  10   1       82.74       81.81      5.45 o 
  -9  10   1      506.20      519.21     25.60 o 
  -8  10   1        3.97        5.32      2.49 o 
  -7  10   1       37.89       39.27      6.92 o 
  -6  10   1     1117.51     1113.19     34.82 o 
  -5  10   1       50.54       40.67      3.18 o 
  -4  10   1        0.29        1.14      1.83 o 
  -3  10   1      198.84      200.17     11.12 o 
  -2  10   1       57.26       46.09      3.17 o 
  -1  10   1       33.23       23.75      3.46 o 
   0  10   1       30.46       27.15      4.11 o 
   1  10   1        0.05        0.25      2.47 o 
   2  10   1      325.45      318.66     14.81 o 
   3  10   1      244.75      292.10     19.68 o 
   4  10   1       11.22        9.49      3.90 o 
   5  10   1       71.22       84.48     13.34 o 
 -10  11   1       30.30       28.24      4.17 o 
  -9  11   1       12.23        6.14      3.93 o 
  -8  11   1       95.81       98.38      5.35 o 
  -7  11   1       80.73       90.11      4.50 o 
  -6  11   1      109.19      113.36      4.70 o 
  -5  11   1        0.59        2.96      2.25 o 
  -4  11   1       14.32       13.99      3.35 o 
  -3  11   1      292.25      324.16      9.06 o 
  -2  11   1       43.31       32.91      4.25 o 
  -1  11   1      206.43      189.66      6.16 o 
   0  11   1      198.62      207.79      6.69 o 
   1  11   1       10.93        7.83      3.84 o 
   2  11   1      440.68      494.17     12.44 o 
   3  11   1       28.18       40.55      4.91 o 
   4  11   1        0.37       -2.13      3.46 o 
  -9  12   1        1.25        2.16      4.77 o 
  -8  12   1        8.45       10.18      3.21 o 
  -7  12   1       41.66       39.18      3.88 o 
  -6  12   1       15.81       17.94      3.85 o 
  -5  12   1      244.28      227.53     14.78 o 
  -4  12   1       63.59       53.62      4.18 o 
  -3  12   1       21.88       21.89      3.98 o 
  -2  12   1      325.21      337.02      8.95 o 
  -1  12   1      140.50      129.65      5.99 o 
   0  12   1       16.56       18.33      4.33 o 
   1  12   1       25.07       35.46      4.43 o 
   2  12   1        1.01        2.32      3.97 o 
   3  12   1       16.39       19.42      6.65 o 
  -8  13   1        5.36        2.98      2.88 o 
  -7  13   1       29.39       31.98      6.77 o 
  -6  13   1       44.50       42.71      5.25 o 
  -5  13   1       69.30       62.12      4.70 o 
  -4  13   1       41.28       50.35      4.37 o 
  -3  13   1        2.65        5.91      2.93 o 
  -2  13   1        1.01        4.72      7.07 o 
  -1  13   1       26.99       15.12      9.79 o 
   0  13   1        0.94        1.08      3.56 o 
   1  13   1       47.02       34.84      4.82 o 
  -7  14   1       22.27       21.34      5.54 o 
  -6  14   1      151.30      147.83      7.29 o 
  -5  14   1       87.37       96.39      7.40 o 
  -4  14   1       64.89       56.63      5.00 o 
  -3  14   1       18.04       20.97      3.94 o 
  -2  14   1        0.69        0.74      2.79 o 
  -1  14   1        0.43        2.37      3.15 o 
   3 -15   2        6.37        5.58      5.52 o 
  -1 -14   2        4.08        5.93      3.94 o 
   0 -14   2      111.74      119.82      6.94 o 
   1 -14   2       21.71       16.66      4.96 o 
   2 -14   2        0.04       -2.03      3.77 o 
   3 -14   2      231.69      228.21      8.76 o 
   4 -14   2      149.53      156.15      8.64 o 
   5 -14   2        7.81        8.50      3.49 o 
   6 -14   2        0.34        5.18      4.19 o 
  -2 -13   2        3.31        2.60      3.37 o 
  -1 -13   2        0.01        0.98      3.45 o 
   0 -13   2      176.39      195.06     14.29 o 
   1 -13   2       79.11       80.60     15.74 o 
   2 -13   2       29.95       31.31      3.98 o 
   3 -13   2        4.80        4.15      3.55 o 
   4 -13   2       75.87       68.85      5.96 o 
   5 -13   2       34.42       30.81      3.92 o 
   6 -13   2      195.90      207.33     14.79 o 
   7 -13   2       64.00       70.06      5.61 o 
   8 -13   2       24.04       24.65      5.15 o 
  -4 -12   2      139.57      139.76      5.34 o 
  -3 -12   2        8.87        5.91      3.59 o 
  -2 -12   2        0.24       -0.74      2.75 o 
  -1 -12   2        1.92        2.92      2.81 o 
   0 -12   2        2.59        3.47      2.71 o 
   1 -12   2      150.67      157.28     18.04 o 
   2 -12   2       20.46       37.29      5.02 o 
   3 -12   2        2.39        0.71      2.30 o 
   4 -12   2      353.37      362.89      9.25 o 
   5 -12   2      109.26      105.83      9.99 o 
   6 -12   2       24.33       25.83      4.34 o 
   7 -12   2      448.71      449.28     12.68 o 
   8 -12   2      177.34      181.11     14.18 o 
   9 -12   2        1.14        2.17      5.34 o 
  -5 -11   2        7.43        7.27      2.26 o 
  -4 -11   2        0.02        0.81      2.10 o 
  -3 -11   2       46.55       58.57      5.81 o 
  -2 -11   2        1.14        3.86      2.72 o 
  -1 -11   2       32.31       19.48      3.28 o 
   0 -11   2        7.71        1.36      2.29 o 
   1 -11   2       98.55      117.88      8.18 o 
   2 -11   2        0.09        1.11      2.75 o 
   3 -11   2       31.01       34.36      3.44 o 
   4 -11   2       17.31       21.10      3.81 o 
   5 -11   2        0.95        1.32      2.63 o 
   6 -11   2        6.74       10.31      3.35 o 
   7 -11   2        0.75        6.55      3.52 o 
   8 -11   2       21.61       17.14      3.54 o 
   9 -11   2        1.31        7.48      4.40 o 
  -6 -10   2       30.79       28.63      4.50 o 
  -5 -10   2       71.28       87.92      4.65 o 
  -4 -10   2       42.88       41.66      5.21 o 
  -3 -10   2        0.12        1.31      3.13 o 
  -2 -10   2      143.01      153.35      6.34 o 
  -1 -10   2      475.09      501.94     12.22 o 
   0 -10   2      870.71      945.80     34.08 o 
   1 -10   2      345.91      382.96     10.77 o 
   2 -10   2      144.62      157.84      6.24 o 
   3 -10   2      169.21      201.20      8.35 o 
   4 -10   2       82.57       86.84      4.06 o 
   5 -10   2       22.36       10.53      3.04 o 
   6 -10   2        5.86        1.73      2.70 o 
   7 -10   2        0.97        7.36      2.69 o 
   8 -10   2       76.52       77.79      6.04 o 
   9 -10   2       17.47       21.13      5.64 o 
  10 -10   2        0.20        0.59      4.34 o 
  -7  -9   2        2.14        6.16      3.83 o 
  -6  -9   2       11.26       10.81      2.03 o 
  -5  -9   2        0.05       -0.29      2.22 o 
  -4  -9   2        1.14        4.34      3.62 o 
  -3  -9   2      227.62      262.37      7.06 o 
  -2  -9   2      223.14      187.35      8.52 o 
  -1  -9   2       70.50       87.92      8.92 o 
   0  -9   2      439.04      470.92     16.04 o 
   1  -9   2     1832.20     1742.92     57.22 o 
   2  -9   2      499.58      481.46     21.09 o 
   3  -9   2      348.02      340.99      8.63 o 
   4  -9   2        8.52       13.04      2.70 o 
   5  -9   2      159.19      144.98      9.96 o 
   6  -9   2       72.71       77.82      4.70 o 
   7  -9   2        2.87       -0.91      3.22 o 
   8  -9   2      218.30      263.98      8.05 o 
   9  -9   2       62.27       73.75      5.93 o 
  10  -9   2        0.13       -1.22      4.40 o 
  -7  -8   2       23.07       15.29      4.15 o 
  -6  -8   2        9.01       11.28      2.86 o 
  -5  -8   2        8.33        5.60      1.55 o 
  -4  -8   2      102.77      116.35      5.95 o 
  -3  -8   2        4.30        9.17      2.54 o 
  -2  -8   2      274.02      229.97      6.54 o 
  -1  -8   2      682.25      703.24     12.71 o 
   0  -8   2      229.51      228.09      5.01 o 
   1  -8   2      522.66      523.04      8.31 o 
   2  -8   2       99.73       73.55      3.07 o 
   3  -8   2        6.52        4.24      1.88 o 
   4  -8   2     2981.03     2803.91     66.65 o 
   5  -8   2     1045.28      996.65     18.43 o 
   6  -8   2      146.26      149.54     11.49 o 
   7  -8   2      251.14      278.71     12.77 o 
   8  -8   2      213.30      208.13      8.02 o 
   9  -8   2      140.49      154.11     16.42 o 
  10  -8   2        9.58        5.38      4.87 o 
  -8  -7   2       10.26        8.24      6.43 o 
  -7  -7   2       14.21       16.19      2.24 o 
  -6  -7   2      299.46      291.31      5.09 o 
  -5  -7   2      477.65      447.23      6.38 o 
  -4  -7   2       23.85        5.81     11.27 o 
  -3  -7   2      126.77      124.98      5.14 o 
  -2  -7   2       85.22       95.45      3.35 o 
  -1  -7   2        1.54        2.22      1.46 o 
   0  -7   2       77.09       52.17      2.42 o 
   1  -7   2     1017.95      974.67     14.37 o 
   2  -7   2      732.53      746.57     10.21 o 
   3  -7   2      141.68      134.88      6.21 o 
   4  -7   2      511.53      546.50     10.32 o 
   5  -7   2      658.00      635.76     18.03 o 
   6  -7   2      122.05      106.04      5.12 o 
   7  -7   2       44.84       61.57      3.52 o 
   8  -7   2      133.90      132.61      7.87 o 
   9  -7   2       62.32       56.16     11.67 o 
  10  -7   2        1.84       12.47      5.11 o 
  -9  -6   2       21.10       12.27      5.91 o 
  -8  -6   2       29.23       29.05      6.21 o 
  -7  -6   2        3.04        4.43      2.53 o 
  -6  -6   2        1.39        1.75      1.03 o 
  -5  -6   2      104.34      125.19      3.48 o 
  -4  -6   2      151.45      147.30      2.78 o 
  -3  -6   2      513.20      511.32     25.87 o 
  -2  -6   2      518.55      480.65      7.15 o 
  -1  -6   2      243.84      280.58      4.49 o 
   0  -6   2     1147.25     1111.49     15.19 o 
   1  -6   2       93.02       84.72      4.11 o 
   2  -6   2     1193.90     1330.78     18.44 o 
   3  -6   2      301.95      320.10      5.85 o 
   4  -6   2       17.73       17.78      2.41 o 
   5  -6   2      355.87      362.24     11.12 o 
   6  -6   2       11.40       16.77      2.55 o 
   7  -6   2      114.28      111.33      4.23 o 
   8  -6   2       87.41      104.81      6.80 o 
   9  -6   2        0.01       -1.20      1.20 o 
  -9  -5   2       27.38       31.48      6.71 o 
  -8  -5   2       81.83       69.38      7.13 o 
  -7  -5   2       39.83       35.32      1.66 o 
  -6  -5   2       74.09       79.62      5.85 o 
  -5  -5   2      256.62      253.78      4.22 o 
  -4  -5   2      478.20      506.63     11.72 o 
  -3  -5   2       47.46       47.40      7.93 o 
  -2  -5   2     3054.81     3083.18     45.58 o 
  -1  -5   2      644.83      671.97      8.10 o 
   0  -5   2       54.27       53.03      6.28 o 
   1  -5   2     2911.07     2966.81     50.24 o 
   2  -5   2      331.21      269.16      4.02 o 
   3  -5   2        0.02        2.63      1.17 o 
   4  -5   2        0.79        1.36      1.23 o 
   5  -5   2      186.82      185.14      4.69 o 
   6  -5   2       67.83       81.12      6.49 o 
   7  -5   2        0.10        1.04      2.97 o 
   8  -5   2      112.89      114.48     21.98 o 
   9  -5   2        2.91        2.91      0.86 o 
 -10  -4   2        8.55        3.95      8.88 o 
  -9  -4   2        6.95       -1.43      4.22 o 
  -8  -4   2       25.31       34.01      5.52 o 
  -7  -4   2       16.67       14.34      1.84 o 
  -6  -4   2      777.45      736.25     14.57 o 
  -5  -4   2       42.26       40.64      1.38 o 
  -4  -4   2       85.77      112.30      4.86 o 
  -3  -4   2     3081.95     3065.73     37.01 o 
  -2  -4   2     1752.37     1649.20     20.68 o 
  -1  -4   2      849.38      910.67     11.36 o 
   0  -4   2     1316.73     1313.23     15.07 o 
   1  -4   2      821.68      732.45      8.31 o 
   2  -4   2       16.89       14.60      1.65 o 
   3  -4   2       59.29       56.28      1.87 o 
   4  -4   2       14.96       10.40      1.45 o 
   5  -4   2        5.72       15.35      2.04 o 
   6  -4   2     1513.53     1625.02     34.78 o 
   7  -4   2      487.55      521.88     11.46 o 
   8  -4   2      100.91      110.22      2.79 o 
   9  -4   2      383.97      224.23     11.35 o 
 -10  -3   2       84.72       76.54      8.46 o 
  -9  -3   2      109.80       97.71      8.14 o 
  -8  -3   2      202.56      195.75      9.47 o 
  -7  -3   2      304.05      303.08     10.25 o 
  -6  -3   2     1329.97     1298.66     18.56 o 
  -5  -3   2      558.94      567.59      7.05 o 
  -4  -3   2      280.96      327.44      3.91 o 
  -3  -3   2      806.70      660.39      6.51 o 
  -2  -3   2     2066.71     1903.02     18.81 o 
  -1  -3   2     1739.33     1675.29     22.30 o 
   0  -3   2      914.92     1027.60     11.94 o 
   1  -3   2     1387.35     1302.66     14.76 o 
   2  -3   2     7762.24     8379.60    158.98 o 
   3  -3   2      717.73      745.94      9.51 o 
   4  -3   2      292.92      311.16      8.85 o 
   5  -3   2     3155.64     3206.97     71.52 o 
   6  -3   2      448.77      446.46      7.53 o 
   7  -3   2      454.85      427.32     14.43 o 
   8  -3   2        3.91        6.44      4.10 o 
   9  -3   2       96.05      184.49     18.09 o 
  10  -3   2       66.01       58.74      5.22 o 
 -11  -2   2       70.93       64.51      5.79 o 
 -10  -2   2        0.02        2.88      4.51 o 
  -9  -2   2       65.25       69.59      7.04 o 
  -8  -2   2       95.67       90.52      6.65 o 
  -7  -2   2      221.18      204.84      7.87 o 
  -6  -2   2      533.59      542.73     12.56 o 
  -5  -2   2      320.93      386.80      8.48 o 
  -4  -2   2       71.18       51.60      5.35 o 
  -3  -2   2     3662.40     3660.35     43.71 o 
  -2  -2   2     7504.98     7706.51    154.94 o 
  -1  -2   2    18650.80    19994.47    429.13 o 
   0  -2   2     2969.28     3088.47     32.61 o 
   1  -2   2     6534.65     6958.56    120.16 o 
   2  -2   2     2197.19     2204.22     28.69 o 
   3  -2   2     1370.19     1431.08     17.49 o 
   4  -2   2      198.19      199.40      2.21 o 
   5  -2   2      169.56      163.80      2.31 o 
   6  -2   2      326.77      319.52      5.02 o 
   7  -2   2      166.38      166.25      6.80 o 
   8  -2   2      130.70      105.97     11.42 o 
   9  -2   2        1.31        4.50      3.72 o 
  10  -2   2      482.08      504.80     26.76 o 
 -11  -1   2        1.76        3.11      4.04 o 
 -10  -1   2       40.95       48.04      4.33 o 
  -9  -1   2       79.76       74.48      4.60 o 
  -8  -1   2       71.00       79.21      6.00 o 
  -7  -1   2      556.19      544.19     19.90 o 
  -6  -1   2       76.04       74.81      4.37 o 
  -5  -1   2     3982.29     3808.53     70.52 o 
  -4  -1   2      158.72       88.88      1.98 o 
  -3  -1   2     1720.23     1744.90     14.64 o 
  -2  -1   2    26530.48    27287.80    921.26 o 
  -1  -1   2     6698.77     7742.93     96.34 o 
   0  -1   2     9947.87    11342.80    163.27 o 
   1  -1   2      223.85      214.60      1.77 o 
   2  -1   2      140.87      172.10      2.26 o 
   3  -1   2       35.25       40.72      3.77 o 
   4  -1   2       34.83       50.15      3.79 o 
   5  -1   2      383.31      386.85      7.48 o 
   6  -1   2       88.49       77.60      3.59 o 
   7  -1   2       29.08       42.94      5.64 o 
   8  -1   2        6.79        6.28      3.47 o 
   9  -1   2       36.64       60.50      8.82 o 
  10  -1   2       10.38        9.21      4.77 o 
 -11   0   2       29.08       17.47      5.09 o 
 -10   0   2       18.64       13.77      3.29 o 
  -9   0   2      117.91      109.78      9.07 o 
  -8   0   2       73.81       79.12      3.80 o 
  -7   0   2        5.06        6.55      0.99 o 
  -6   0   2       53.09       48.72      1.42 o 
  -5   0   2     1230.39     1330.77     15.59 o 
  -4   0   2        3.48       -0.07      0.49 o 
  -3   0   2     2941.84     3318.07     48.48 o 
  -2   0   2     2447.90     2735.21     29.57 o 
  -1   0   2      314.54      289.43      9.90 o 
   0   0   2     4917.98     5416.44     67.26 o 
   1   0   2     4220.64     4540.12     76.21 o 
   2   0   2     2373.80     2324.51     60.35 o 
   3   0   2     1745.43     1750.67     32.46 o 
   4   0   2      491.37      476.26      9.95 o 
   5   0   2      163.49      174.99     10.28 o 
   6   0   2     1762.44     1753.77     27.78 o 
   7   0   2       61.05       69.15     12.31 o 
   8   0   2        1.52       -3.17      6.07 o 
   9   0   2       59.30       53.60      5.77 o 
  10   0   2       13.20        7.76      3.73 o 
 -11   1   2       85.94       95.22     12.00 o 
 -10   1   2       82.65       98.22      8.95 o 
  -9   1   2        0.23        4.09      4.84 o 
  -8   1   2      292.34      292.84      5.77 o 
  -7   1   2      276.80      273.66      2.90 o 
  -6   1   2      836.85      844.92      8.51 o 
  -5   1   2     1310.75     1209.91     16.91 o 
  -4   1   2      915.80      810.21     12.30 o 
  -3   1   2      464.61      482.03      6.59 o 
  -2   1   2     7503.03     8620.36    157.68 o 
  -1   1   2     1579.83     1668.66     16.77 o 
   0   1   2      143.05      144.38      1.72 o 
   1   1   2     5616.67     6239.60    116.62 o 
   2   1   2     4668.26     5159.90    139.10 o 
   3   1   2      418.97      424.49     15.53 o 
   4   1   2     1004.47      886.50     17.67 o 
   5   1   2        3.02        3.92      2.85 o 
   6   1   2      345.59      323.04     10.87 o 
   7   1   2      323.22      291.68     11.17 o 
   8   1   2        0.27       -0.92      2.40 o 
   9   1   2       82.79      107.64     16.91 o 
  10   1   2       38.19       41.40      7.10 o 
 -11   2   2      118.83      127.31      6.91 o 
 -10   2   2       38.39       38.27      4.40 o 
  -9   2   2       60.00       62.41      1.33 o 
  -8   2   2     1616.47     1652.95     33.14 o 
  -7   2   2      572.73      578.62      9.16 o 
  -6   2   2     1620.56     1590.06     34.60 o 
  -5   2   2      146.44      149.18      4.01 o 
  -4   2   2      123.29      113.85      2.15 o 
  -3   2   2     4220.37     4488.36     66.48 o 
  -2   2   2     1577.49     1741.06     19.09 o 
  -1   2   2     5100.64     5639.81     91.32 o 
   0   2   2     1189.48     1096.36     12.53 o 
   1   2   2     2714.22     2959.55     42.30 o 
   2   2   2       10.29        3.15      1.55 o 
   3   2   2      872.97      815.26     20.33 o 
   4   2   2       58.99       37.97      4.48 o 
   5   2   2        0.01        3.71      5.05 o 
   6   2   2       26.20       35.73      4.84 o 
   7   2   2       57.48       64.66      6.50 o 
   8   2   2       74.01       84.91      7.96 o 
   9   2   2       37.52       28.56      9.10 o 
 -12   3   2       89.40       94.48      6.29 o 
 -11   3   2        9.48       17.05      4.90 o 
 -10   3   2        0.28       -0.61      0.91 o 
  -9   3   2      112.46      125.27      2.21 o 
  -8   3   2      194.35      206.71      3.96 o 
  -7   3   2       45.25       74.22      4.07 o 
  -6   3   2        1.75        2.11      3.03 o 
  -5   3   2      326.46      331.02      4.46 o 
  -4   3   2     2250.37     2205.88     29.55 o 
  -3   3   2    12978.42    14658.92    341.95 o 
  -2   3   2       82.18       87.27      1.93 o 
  -1   3   2     2998.41     3133.17     42.02 o 
   0   3   2    14985.82    16140.42    394.31 o 
   1   3   2     1329.94     1322.03     19.20 o 
   2   3   2      271.89      223.20      5.57 o 
   3   3   2      511.38      432.25      9.58 o 
   4   3   2      911.74      874.77     23.80 o 
   5   3   2       69.04       75.35      5.41 o 
   6   3   2      104.14       98.25      6.98 o 
   7   3   2        9.09       17.76      5.23 o 
   8   3   2        1.28        1.51      4.37 o 
   9   3   2       45.55       46.69     14.14 o 
 -12   4   2        0.17       -2.17      4.13 o 
 -11   4   2        2.95        4.87      4.04 o 
 -10   4   2        7.65        2.23      1.44 o 
  -9   4   2        8.00        3.24      2.85 o 
  -8   4   2       17.67       19.30      3.53 o 
  -7   4   2      845.50      878.60     24.68 o 
  -6   4   2      322.12      315.52      8.58 o 
  -5   4   2       59.52       69.11      2.38 o 
  -4   4   2     4157.96     4388.97     70.83 o 
  -3   4   2     3047.91     3403.66     48.38 o 
  -2   4   2      959.38      920.65      9.94 o 
  -1   4   2      294.59      302.57      4.01 o 
   0   4   2        6.64        9.72      1.65 o 
   1   4   2      937.86     1082.34     14.74 o 
   2   4   2      267.08      307.31      5.11 o 
   3   4   2     1637.13     1703.20     25.08 o 
   4   4   2        6.19        6.81      2.29 o 
   5   4   2      215.48      194.28      2.54 o 
   6   4   2      242.52      234.06     10.63 o 
   7   4   2        2.17       10.63      5.02 o 
   8   4   2       84.33       85.36      8.91 o 
 -12   5   2       28.64       42.53      6.44 o 
 -11   5   2       22.11       19.01      5.11 o 
 -10   5   2      106.56      103.68      6.83 o 
  -9   5   2      154.76      181.55      7.25 o 
  -8   5   2      498.97      499.79     18.68 o 
  -7   5   2     1608.08     1548.26     22.73 o 
  -6   5   2     1017.71      993.43     13.30 o 
  -5   5   2      999.76      955.78     13.08 o 
  -4   5   2     1169.77     1230.08     16.22 o 
  -3   5   2      261.92      263.48      3.69 o 
  -2   5   2     3165.60     3298.91     49.30 o 
  -1   5   2      830.47      860.64     11.27 o 
   0   5   2     2262.99     2219.64     30.02 o 
   1   5   2      721.81      633.81      8.64 o 
   2   5   2      115.09      112.21      3.42 o 
   3   5   2        8.11       10.27      2.29 o 
   4   5   2     1478.40     1483.76     27.56 o 
   5   5   2       20.41       25.69      3.40 o 
   6   5   2        6.13        7.19      4.34 o 
   7   5   2       40.35       38.76      6.74 o 
   8   5   2       52.04       76.03      9.12 o 
 -12   6   2        7.39        9.83      4.93 o 
 -11   6   2      117.80      108.88      7.81 o 
 -10   6   2        0.01       -3.53      3.53 o 
  -9   6   2       62.71       57.20      4.93 o 
  -8   6   2       30.45       38.54      2.74 o 
  -7   6   2        1.43        2.44      2.17 o 
  -6   6   2      945.18      951.13     13.14 o 
  -5   6   2      171.05      193.37      3.67 o 
  -4   6   2      144.36      155.19      3.68 o 
  -3   6   2       31.39       41.04      2.27 o 
  -2   6   2        0.22        0.82      1.06 o 
  -1   6   2      339.21      349.14      5.86 o 
   0   6   2      348.23      342.29     16.59 o 
   1   6   2       10.49       11.22      4.62 o 
   2   6   2        0.41        1.15      2.08 o 
   3   6   2      136.23      172.11      5.37 o 
   4   6   2        0.07        0.33      2.72 o 
   5   6   2       31.45       36.33      3.91 o 
   6   6   2        7.56        8.27      3.35 o 
   7   6   2      144.31      179.42     11.61 o 
 -11   7   2        0.24        0.98      3.68 o 
 -10   7   2      116.10      143.18      8.02 o 
  -9   7   2      110.93       98.51      6.15 o 
  -8   7   2      108.93       92.68      3.57 o 
  -7   7   2      194.82      177.66      7.75 o 
  -6   7   2     1243.45     1192.51     21.99 o 
  -5   7   2      553.92      552.57      7.98 o 
  -4   7   2      416.90      400.24      7.06 o 
  -3   7   2      936.50      898.52     15.51 o 
  -2   7   2      667.76      704.19      9.38 o 
  -1   7   2     1248.42     1342.30     18.47 o 
   0   7   2      318.61      334.11      7.07 o 
   1   7   2        0.17        1.57      1.73 o 
   2   7   2       46.11       50.91      9.52 o 
   3   7   2        1.88        3.15      2.36 o 
   4   7   2        0.05        0.02      2.74 o 
   5   7   2       33.33       42.17      5.09 o 
   6   7   2       69.49       76.09      9.93 o 
   7   7   2        2.78        3.06      5.14 o 
 -11   8   2       55.71       53.16      6.74 o 
 -10   8   2       45.10       51.83      6.00 o 
  -9   8   2       71.23       85.48      4.99 o 
  -8   8   2       14.22       14.76      2.90 o 
  -7   8   2       86.66       92.89      9.93 o 
  -6   8   2      235.18      234.31      6.11 o 
  -5   8   2      121.78      131.25      3.64 o 
  -4   8   2     1436.73     1355.95     19.53 o 
  -3   8   2      155.76      169.73      5.21 o 
  -2   8   2     2946.66     2903.83     48.51 o 
  -1   8   2       35.81       44.32      3.23 o 
   0   8   2      188.60      178.42     12.58 o 
   1   8   2        0.07        0.17      1.74 o 
   2   8   2       50.82       55.10      3.78 o 
   3   8   2       25.47       19.83      3.95 o 
   4   8   2        7.72        9.21      3.31 o 
   5   8   2       82.98       88.81      9.37 o 
   6   8   2       36.13       36.27      5.26 o 
 -11   9   2       67.93       71.46      7.57 o 
 -10   9   2       40.96       51.62      4.39 o 
  -9   9   2        0.01        2.31      2.29 o 
  -8   9   2      189.27      198.36      9.33 o 
  -7   9   2       18.81       18.71      3.24 o 
  -6   9   2       64.68       65.23      5.76 o 
  -5   9   2        1.84       -0.06      1.47 o 
  -4   9   2       90.87      108.74      3.70 o 
  -3   9   2      101.44       95.51      4.90 o 
  -2   9   2       21.91       29.28      2.57 o 
  -1   9   2        7.53        6.50      2.09 o 
   0   9   2      573.57      529.74     11.34 o 
   1   9   2      676.67      627.31     32.58 o 
   2   9   2       94.27      111.83      6.39 o 
   3   9   2        4.25        4.37      3.76 o 
   4   9   2      288.56      313.06     10.11 o 
   5   9   2        4.62       -2.84      3.43 o 
 -11  10   2        0.24        0.98      3.86 o 
 -10  10   2       92.49       93.56     14.85 o 
  -9  10   2      508.05      483.57     11.50 o 
  -8  10   2       66.86       62.87      3.86 o 
  -7  10   2        0.07       -0.01      1.71 o 
  -6  10   2      549.75      518.64      9.94 o 
  -5  10   2       16.05       21.52      2.66 o 
  -4  10   2        0.54        0.91      2.19 o 
  -3  10   2       97.13       77.89      3.65 o 
  -2  10   2       80.17       95.83      4.82 o 
  -1  10   2        6.37        8.29      2.54 o 
   0  10   2      381.42      332.76     28.93 o 
   1  10   2      177.54      168.14      6.28 o 
   2  10   2       16.95       22.01      3.74 o 
   3  10   2       27.16       26.08      7.41 o 
   4  10   2        7.21        6.31      3.63 o 
 -10  11   2       96.67      104.73      7.60 o 
  -9  11   2        3.45        8.03      3.01 o 
  -8  11   2       65.43       88.89     11.58 o 
  -7  11   2        6.07        2.11      2.17 o 
  -6  11   2      114.77      110.83      5.68 o 
  -5  11   2        0.05        1.63      2.12 o 
  -4  11   2        0.24        2.90      2.70 o 
  -3  11   2      181.36      173.53      5.59 o 
  -2  11   2       37.51       49.06      3.75 o 
  -1  11   2       75.70      108.10      8.44 o 
   0  11   2       14.90        7.27      3.62 o 
   1  11   2       65.68       67.07     24.77 o 
   2  11   2       26.16       26.17      4.99 o 
   3  11   2       39.18       37.28      5.90 o 
  -9  12   2       19.95       23.06      4.87 o 
  -8  12   2       64.08       55.09      4.34 o 
  -7  12   2       33.95       34.94      3.60 o 
  -6  12   2       31.97       35.41      3.55 o 
  -5  12   2      310.05      295.70     18.68 o 
  -4  12   2        1.10       -0.41      2.64 o 
  -3  12   2       41.32       56.22      4.00 o 
  -2  12   2      214.23      212.12      8.69 o 
  -1  12   2        5.00       -0.09      2.75 o 
   0  12   2        0.30        0.84      2.98 o 
   1  12   2        0.59       -0.64      3.96 o 
   2  12   2       66.46       66.16      9.81 o 
  -8  13   2       23.73       25.41      3.76 o 
  -7  13   2       37.94       36.00      5.30 o 
  -6  13   2      341.50      340.50     11.72 o 
  -5  13   2        1.90        3.09      3.01 o 
  -4  13   2       14.71        7.06      3.56 o 
  -3  13   2       38.18       46.50      4.22 o 
  -2  13   2       26.92       22.25      3.77 o 
  -1  13   2       16.99       16.31      3.88 o 
   0  13   2        7.99        6.20      5.87 o 
  -6  14   2       15.57       14.05      3.75 o 
  -5  14   2       32.99       34.60      5.57 o 
  -4  14   2       25.19       24.41      4.90 o 
  -3  14   2       39.95       39.11      5.52 o 
  -2  14   2       23.26       23.10      4.22 o 
  -1 -14   3       15.65       14.03      7.32 o 
   0 -14   3       72.46       81.97      6.02 o 
   1 -14   3        4.09        2.80      3.18 o 
   2 -14   3       21.06       23.06      4.18 o 
   3 -14   3       74.86       92.89     10.71 o 
   4 -14   3        0.57        2.94      3.92 o 
   5 -14   3        1.07        2.16      3.00 o 
   6 -14   3       16.83       11.35      3.83 o 
  -3 -13   3       61.18       43.22     10.51 o 
  -2 -13   3       19.77       15.99      4.03 o 
  -1 -13   3        0.89        0.46      2.71 o 
   0 -13   3       10.37       10.29      4.97 o 
   1 -13   3       10.23       11.02      4.07 o 
   2 -13   3       21.84       28.92      3.87 o 
   3 -13   3       84.85       95.42      5.39 o 
   4 -13   3        4.63        3.43      2.80 o 
   5 -13   3       40.51       44.88      4.36 o 
   6 -13   3      226.43      236.01      9.28 o 
   7 -13   3        4.26        5.55      3.50 o 
  -4 -12   3       76.02       79.92      4.40 o 
  -3 -12   3        0.08        0.50      2.83 o 
  -2 -12   3        8.53       10.76      3.38 o 
  -1 -12   3        0.37        2.10      3.11 o 
   0 -12   3        3.49        4.11      2.75 o 
   1 -12   3        4.35        6.78      2.84 o 
   2 -12   3       21.79       20.88      4.05 o 
   3 -12   3       14.97       27.30      4.43 o 
   4 -12   3      113.48       94.14      5.64 o 
   5 -12   3        7.90        8.75      2.90 o 
   6 -12   3       12.86       11.50      3.68 o 
   7 -12   3       19.29       20.33      3.61 o 
   8 -12   3        0.72        1.16      2.82 o 
  -5 -11   3        0.09       -0.59      2.03 o 
  -4 -11   3       40.36       41.05      3.68 o 
  -3 -11   3       32.32       35.56      5.19 o 
  -2 -11   3       31.98       33.69      6.77 o 
  -1 -11   3       47.53       48.03      4.01 o 
   0 -11   3      105.31      107.13      6.08 o 
   1 -11   3       65.98       46.48      8.35 o 
   2 -11   3       14.09       41.50     13.25 o 
   3 -11   3      396.39      341.54     12.81 o 
   4 -11   3       89.80       81.87      4.30 o 
   5 -11   3       13.96       15.62      4.13 o 
   6 -11   3        7.83        4.92      3.52 o 
   7 -11   3       13.57       15.54      3.84 o 
   8 -11   3       10.67       13.54      3.45 o 
   9 -11   3        2.36        3.32      4.09 o 
  -6 -10   3        6.37        7.73      3.13 o 
  -5 -10   3       34.42       46.16     12.76 o 
  -4 -10   3      246.17      294.04     10.65 o 
  -3 -10   3        3.56        7.23      3.45 o 
  -2 -10   3       85.25       79.47      4.54 o 
  -1 -10   3      536.90      529.15     14.49 o 
   0 -10   3     1523.64     1412.75     28.45 o 
   1 -10   3       32.22       46.88      4.93 o 
   2 -10   3       52.45       60.94      3.68 o 
   3 -10   3       96.74       70.82     10.97 o 
   4 -10   3       12.95       14.16      2.59 o 
   5 -10   3        0.06        3.75      2.22 o 
   6 -10   3      251.73      263.06     14.14 o 
   7 -10   3      115.83      131.25     26.88 o 
   8 -10   3       29.23       26.34      3.81 o 
   9 -10   3        8.15        4.06      3.07 o 
  -7  -9   3       70.66       87.82      9.34 o 
  -6  -9   3       15.15       19.01      2.51 o 
  -5  -9   3        0.25       -1.03      1.47 o 
  -4  -9   3       33.68       40.47      3.72 o 
  -3  -9   3       36.33       32.66      4.16 o 
  -2  -9   3        2.60        4.90      2.25 o 
  -1  -9   3        4.95       13.48      3.50 o 
   0  -9   3       46.65       46.18      3.20 o 
   1  -9   3       16.62       28.43      2.70 o 
   2  -9   3      126.97      143.76      8.90 o 
   3  -9   3        2.77        2.66      2.56 o 
   4  -9   3      346.45      326.12     13.08 o 
   5  -9   3      246.11      236.52      7.32 o 
   6  -9   3       19.91       11.63      2.72 o 
   7  -9   3      739.04      781.62     31.51 o 
   8  -9   3      346.87      377.99     12.13 o 
   9  -9   3       12.04        7.69      8.46 o 
  10  -9   3       74.93       78.25     14.76 o 
  -8  -8   3       50.72       50.25      6.27 o 
  -7  -8   3      275.48      270.57     19.75 o 
  -6  -8   3       23.23       17.54      2.04 o 
  -5  -8   3       13.13       11.25      2.52 o 
  -4  -8   3      257.63      251.58      4.74 o 
  -3  -8   3       13.15       14.80      4.29 o 
  -2  -8   3      338.80      363.66      6.94 o 
  -1  -8   3      160.62      123.63      3.90 o 
   0  -8   3      154.53      124.03      3.77 o 
   1  -8   3       53.67       39.18      4.77 o 
   2  -8   3        0.83        2.93      1.72 o 
   3  -8   3        3.10       -0.35      2.01 o 
   4  -8   3     1130.48     1158.10     26.95 o 
   5  -8   3       22.13       23.21      2.83 o 
   6  -8   3       24.71       30.28      2.93 o 
   7  -8   3       28.35       31.87      3.37 o 
   8  -8   3        2.26        0.49      2.45 o 
   9  -8   3       24.14       30.35      2.56 o 
  10  -8   3       83.42      102.94      9.30 o 
  -8  -7   3        4.97        8.16      3.68 o 
  -7  -7   3       34.16       39.53      3.02 o 
  -6  -7   3      117.06      113.17      4.08 o 
  -5  -7   3        0.54        1.02      1.25 o 
  -4  -7   3      396.28      405.80      8.36 o 
  -3  -7   3      221.21      206.72      5.81 o 
  -2  -7   3      135.93      122.33      3.55 o 
  -1  -7   3        8.38       11.97      2.18 o 
   0  -7   3      167.36      140.80      3.47 o 
   1  -7   3     3039.79     3172.69     49.20 o 
   2  -7   3      158.28      135.42      3.55 o 
   3  -7   3       38.64       37.87      3.04 o 
   4  -7   3      486.68      495.70     11.81 o 
   5  -7   3        7.49        8.91      2.45 o 
   6  -7   3      180.21      158.10      7.59 o 
   7  -7   3      123.94      123.16      4.75 o 
   8  -7   3       80.22       53.02     39.14 o 
   9  -7   3       26.64       23.56      2.24 o 
  10  -7   3        5.87        6.68      4.90 o 
  -9  -6   3        4.42       -0.74      4.22 o 
  -8  -6   3        1.71        0.83      2.77 o 
  -7  -6   3       50.61       51.44      6.17 o 
  -6  -6   3      157.50      147.56      2.92 o 
  -5  -6   3       14.26       11.55      1.86 o 
  -4  -6   3      169.18      162.98      2.97 o 
  -3  -6   3        0.43        1.76      1.62 o 
  -2  -6   3      454.29      452.06      7.79 o 
  -1  -6   3       51.70       53.23      2.14 o 
   0  -6   3      541.99      589.75      8.66 o 
   1  -6   3     2660.87     2509.94     78.41 o 
   2  -6   3      310.37      287.27      4.53 o 
   3  -6   3       85.05      100.63      2.96 o 
   4  -6   3      841.14      854.67     23.54 o 
   5  -6   3      174.84      162.98      4.22 o 
   6  -6   3       40.71       39.31      5.01 o 
   7  -6   3      396.29      440.42     13.45 o 
   8  -6   3      163.52      159.19      4.80 o 
   9  -6   3       69.15       73.12      3.59 o 
 -10  -5   3       15.46        3.39      8.52 o 
  -9  -5   3       78.59       97.65     14.43 o 
  -8  -5   3        0.16        0.71      6.03 o 
  -7  -5   3       28.48       39.55      2.98 o 
  -6  -5   3        8.45       11.49      1.74 o 
  -5  -5   3        3.90        4.77      1.07 o 
  -4  -5   3        5.28        6.29      1.42 o 
  -3  -5   3      943.15      903.37      9.95 o 
  -2  -5   3      893.88      870.32     12.07 o 
  -1  -5   3       25.28       22.24      1.47 o 
   0  -5   3        2.65        9.68      1.54 o 
   1  -5   3      301.21      311.00      5.21 o 
   2  -5   3        0.22        5.49      1.22 o 
   3  -5   3      723.96      711.95      9.04 o 
   4  -5   3     3663.69     3527.65     55.87 o 
   5  -5   3      861.22      837.42     12.07 o 
   6  -5   3       73.64       67.56     43.90 o 
   7  -5   3     1599.53     1530.40     24.50 o 
   8  -5   3      104.72       96.14      3.56 o 
  10  -5   3       79.73       99.26      9.21 o 
 -10  -4   3        4.87        6.89      5.14 o 
  -9  -4   3       87.57       93.88     13.57 o 
  -8  -4   3       33.73       32.40      8.91 o 
  -7  -4   3        0.42        1.35      1.25 o 
  -6  -4   3     1131.58     1136.28     16.70 o 
  -5  -4   3     1366.73     1396.63     15.89 o 
  -4  -4   3       24.97       26.13      3.05 o 
  -3  -4   3      984.51      963.39      9.89 o 
  -2  -4   3     1136.58     1106.44     11.01 o 
  -1  -4   3       18.72       34.19      1.71 o 
   0  -4   3      520.39      528.79      6.68 o 
   1  -4   3       31.23       18.63      1.36 o 
   2  -4   3      444.61      528.97      6.27 o 
   3  -4   3      121.59      103.77      4.59 o 
   4  -4   3      469.92      427.08      6.50 o 
   5  -4   3      610.80      663.11      8.37 o 
   6  -4   3      355.35      337.96      4.48 o 
   7  -4   3      147.96      138.12     27.32 o 
   8  -4   3       14.74       18.35      1.37 o 
   9  -4   3        3.81       -0.89      4.10 o 
  10  -4   3       15.39        6.92      5.38 o 
 -10  -3   3      135.74      147.67     10.07 o 
  -9  -3   3      113.64      102.17     12.92 o 
  -8  -3   3       35.58       33.12      4.93 o 
  -7  -3   3      329.69      328.21      9.92 o 
  -6  -3   3      673.43      633.73     14.66 o 
  -5  -3   3      956.97     1018.92     11.06 o 
  -4  -3   3     1478.81     1527.10     13.67 o 
  -3  -3   3      825.72      765.71      6.94 o 
  -2  -3   3       23.29       14.80      2.27 o 
  -1  -3   3      375.01      428.26      3.76 o 
   0  -3   3      244.41      363.28      3.65 o 
   1  -3   3     5751.23     6023.99     83.82 o 
   2  -3   3     1076.44     1136.77     10.37 o 
   3  -3   3       54.75       54.11      1.50 o 
   4  -3   3      690.86      700.78      7.86 o 
   5  -3   3       34.55       35.73      1.22 o 
   6  -3   3      143.19      127.15      1.92 o 
   7  -3   3      370.69      378.83      4.85 o 
   8  -3   3      400.18      376.15     14.32 o 
   9  -3   3       66.53       69.11      8.08 o 
  10  -3   3       33.24       43.41      6.07 o 
 -11  -2   3        6.65       12.54      3.70 o 
 -10  -2   3        3.83        9.77      4.90 o 
  -9  -2   3       95.15      105.64     12.83 o 
  -8  -2   3        0.15       -0.42      2.76 o 
  -7  -2   3        2.09        0.06      2.29 o 
  -6  -2   3        2.12        6.16      0.82 o 
  -5  -2   3     1650.64     1688.04     18.17 o 
  -4  -2   3       84.69       73.39      1.23 o 
  -3  -2   3      838.48      766.22      6.20 o 
  -2  -2   3     4813.91     5461.63     62.04 o 
  -1  -2   3    13133.49    15328.63    254.80 o 
   0  -2   3     2541.20     2410.36     31.44 o 
   1  -2   3     2009.06     2080.67     20.18 o 
   2  -2   3      712.50      658.77      5.52 o 
   3  -2   3       15.80       23.54      3.30 o 
   4  -2   3      695.39      710.78     16.63 o 
   5  -2   3        5.67        6.76      1.87 o 
   6  -2   3      130.02      127.41      1.34 o 
   7  -2   3       76.77       68.06      8.32 o 
   8  -2   3       73.84       94.65      7.08 o 
   9  -2   3       14.57       19.86      3.95 o 
  10  -2   3       75.61       80.84     18.43 o 
 -11  -1   3       12.43        5.02      3.19 o 
 -10  -1   3       18.12       17.71      3.37 o 
  -9  -1   3      300.93      338.72     12.18 o 
  -8  -1   3       42.83       32.76      4.34 o 
  -7  -1   3        4.16        1.25      2.26 o 
  -6  -1   3       23.70       31.51      1.06 o 
  -5  -1   3      906.54      911.83     10.73 o 
  -4  -1   3       27.82       50.52      1.15 o 
  -3  -1   3      180.20      176.12      1.61 o 
  -2  -1   3     3137.30     3599.08     34.99 o 
  -1  -1   3       13.52       29.37      2.09 o 
   0  -1   3     3129.11     3255.16     30.30 o 
   1  -1   3     1454.55     1477.58     12.86 o 
   2  -1   3     2486.15     2513.41     25.14 o 
   3  -1   3     1257.50     1361.86     15.31 o 
   4  -1   3     1012.35      962.21     35.05 o 
   5  -1   3      540.82      500.00      8.16 o 
   6  -1   3     1254.64     1284.60     40.21 o 
   7  -1   3        3.46        3.41      2.67 o 
   8  -1   3       13.23       25.02      3.60 o 
   9  -1   3      148.93      143.36     14.34 o 
  10  -1   3        6.62        8.15      6.64 o 
 -11   0   3      151.82      152.83      8.61 o 
 -10   0   3        0.32        1.89      4.35 o 
  -9   0   3      420.57      384.00     10.36 o 
  -8   0   3      605.76      582.36      9.78 o 
  -7   0   3       11.41        9.19      2.48 o 
  -6   0   3     1846.23     1942.72     31.30 o 
  -5   0   3       60.58      103.47      2.88 o 
  -4   0   3      107.97       79.33      1.91 o 
  -3   0   3     2688.91     2735.40     35.71 o 
  -2   0   3     1816.28     1853.05     45.02 o 
  -1   0   3     2699.16     2752.27     35.05 o 
   0   0   3     2268.92     2364.21     24.09 o 
   1   0   3     3349.90     3612.37     40.99 o 
   2   0   3      355.14      398.92     12.79 o 
   3   0   3     2231.58     2378.38     29.83 o 
   4   0   3      247.49      246.74      6.89 o 
   5   0   3     3007.04     2899.63     68.04 o 
   6   0   3      209.79      205.81      7.26 o 
   7   0   3      116.86      114.83      4.81 o 
   8   0   3      150.60      143.03      7.05 o 
   9   0   3       21.43       26.42      4.18 o 
 -12   1   3       23.88       19.01      4.06 o 
 -11   1   3       33.18       52.20      8.40 o 
 -10   1   3      167.33      167.85      8.90 o 
  -9   1   3        8.62        7.76      1.21 o 
  -8   1   3     2450.87     2429.62     40.51 o 
  -7   1   3      340.03      326.34      3.65 o 
  -6   1   3        6.92       12.49      2.50 o 
  -5   1   3     3340.07     3408.52     66.16 o 
  -4   1   3      986.59      980.94     10.13 o 
  -3   1   3       38.97       24.18      1.04 o 
  -2   1   3       70.40       55.23      1.04 o 
  -1   1   3       22.62       20.95      3.68 o 
   0   1   3       51.97       40.01      1.31 o 
   1   1   3      983.88     1094.81      9.60 o 
   2   1   3     7123.51     8396.26    323.71 o 
   3   1   3       13.79       20.85      4.81 o 
   4   1   3      120.83      117.19      5.60 o 
   5   1   3      194.50      202.14      8.08 o 
   6   1   3      342.24      320.99     16.84 o 
   7   1   3        3.12        8.94      4.37 o 
   8   1   3       30.77       27.16      3.80 o 
   9   1   3        1.24        3.56      4.65 o 
 -12   2   3        7.00        1.50      4.03 o 
 -11   2   3       55.09       52.12      4.45 o 
 -10   2   3       36.26       41.12      1.78 o 
  -9   2   3       80.30       66.81      2.35 o 
  -8   2   3        2.92        6.06      1.44 o 
  -7   2   3      186.72      179.83      2.84 o 
  -6   2   3        2.16        4.28      1.66 o 
  -5   2   3    11495.15    12762.91    409.74 o 
  -4   2   3      278.67      301.90      3.33 o 
  -3   2   3       29.66       38.23      1.65 o 
  -2   2   3    11174.42    12206.34    257.55 o 
  -1   2   3     5308.91     5877.64     95.75 o 
   0   2   3      757.34      698.55      9.04 o 
   1   2   3     4685.82     5074.16     82.60 o 
   2   2   3     1313.90     1287.43     17.90 o 
   3   2   3      292.20      312.56      5.67 o 
   4   2   3      284.99      255.75      2.96 o 
   5   2   3      152.04      108.17      6.15 o 
   6   2   3      132.65      117.76      7.42 o 
   7   2   3      157.81      170.48      9.62 o 
   8   2   3       16.63       25.33      6.24 o 
   9   2   3       64.10       85.18     15.10 o 
 -12   3   3       54.37       54.37      6.86 o 
 -11   3   3      197.34      168.47      6.61 o 
 -10   3   3       26.09       31.43      1.46 o 
  -9   3   3       33.78       27.91      1.94 o 
  -8   3   3      408.03      380.36      8.36 o 
  -7   3   3       87.12       90.76      6.65 o 
  -6   3   3      307.29      357.44      7.01 o 
  -5   3   3      218.15      251.37      3.69 o 
  -4   3   3      940.61      980.95     11.59 o 
  -3   3   3      562.72      664.00      6.58 o 
  -2   3   3      237.95      222.52      2.43 o 
  -1   3   3      296.11      312.88     10.88 o 
   0   3   3      214.73      215.21      4.08 o 
   1   3   3      382.91      405.12      6.08 o 
   2   3   3     2304.57     2243.91     31.49 o 
   3   3   3     2152.07     2062.11     89.65 o 
   4   3   3      181.07      139.17      2.96 o 
   5   3   3        3.48        4.99      3.33 o 
   6   3   3     1019.64      994.37     27.18 o 
   7   3   3      259.37      246.60     12.12 o 
   8   3   3       16.14       13.10      5.76 o 
 -12   4   3       11.08       13.07      3.95 o 
 -11   4   3      270.35      319.17     12.13 o 
 -10   4   3        5.02       10.20      1.93 o 
  -9   4   3      255.42      277.90      8.46 o 
  -8   4   3      260.47      316.98     13.90 o 
  -7   4   3        2.34       -0.86      1.99 o 
  -6   4   3        6.97       16.99      1.48 o 
  -5   4   3      442.42      452.81      5.58 o 
  -4   4   3       96.64      114.49      4.66 o 
  -3   4   3      105.52      137.83      2.12 o 
  -2   4   3      960.80      979.66     10.53 o 
  -1   4   3      412.02      347.72      4.71 o 
   0   4   3      172.53      161.27      3.32 o 
   1   4   3       32.30       35.51      7.34 o 
   2   4   3     2686.02     2552.88     40.48 o 
   3   4   3      562.69      475.49     17.60 o 
   4   4   3      225.72      226.19      5.94 o 
   5   4   3      103.85       77.58      5.27 o 
   6   4   3        0.73       -4.10      4.10 o 
   7   4   3        6.37        2.76      4.43 o 
   8   4   3        0.56        4.16      5.14 o 
 -12   5   3        4.97       -0.62      3.56 o 
 -11   5   3      403.95      364.85     22.05 o 
 -10   5   3      188.39      178.17      7.75 o 
  -9   5   3        1.26        3.27      4.66 o 
  -8   5   3     1503.21     1463.42     31.30 o 
  -7   5   3      455.93      442.85     11.12 o 
  -6   5   3       22.95       17.15      1.60 o 
  -5   5   3     1915.68     1894.46     26.21 o 
  -4   5   3     1058.93     1098.35     12.92 o 
  -3   5   3      500.42      499.87      5.76 o 
  -2   5   3     1663.00     1754.61     21.61 o 
  -1   5   3       72.02       63.50     11.33 o 
   0   5   3     1522.03     1453.66     20.14 o 
   1   5   3      255.69      298.76      7.32 o 
   2   5   3      409.94      378.83     18.98 o 
   3   5   3        6.95        5.48      2.16 o 
   4   5   3      275.20      274.74      8.40 o 
   5   5   3      116.90      102.69      4.01 o 
   6   5   3       13.22       14.49      4.87 o 
   7   5   3       36.37       34.04      6.92 o 
 -12   6   3       45.40       40.66      6.24 o 
 -11   6   3        6.37        7.48      4.07 o 
 -10   6   3      143.16      151.65     11.85 o 
  -9   6   3       46.21       39.38      4.13 o 
  -8   6   3       21.35       20.66      2.72 o 
  -7   6   3      610.19      575.27      8.78 o 
  -6   6   3      185.45      172.14      4.49 o 
  -5   6   3      250.49      235.45      4.02 o 
  -4   6   3       13.06        7.21      2.00 o 
  -3   6   3      192.11      196.93      3.31 o 
  -2   6   3      397.88      361.90     11.32 o 
  -1   6   3      503.72      513.38      8.91 o 
   0   6   3     4780.85     4991.13     87.36 o 
   1   6   3      232.82      238.61      6.21 o 
   2   6   3      969.18      950.39     39.40 o 
   3   6   3      606.07      620.29     20.17 o 
   4   6   3       14.16       13.52      3.25 o 
   5   6   3       21.64       14.93      3.36 o 
   6   6   3        0.71        5.46      4.60 o 
   7   6   3       34.50       34.01      7.45 o 
 -12   7   3       58.98       81.26      7.69 o 
 -11   7   3       46.79       72.32      6.50 o 
 -10   7   3       10.23        6.09      3.53 o 
  -9   7   3        5.43        5.43      2.06 o 
  -8   7   3        0.50        0.91      1.61 o 
  -7   7   3      882.79      977.09     14.50 o 
  -6   7   3      147.78      137.89      4.30 o 
  -5   7   3      118.93      107.87      3.09 o 
  -4   7   3     3562.71     3580.90     57.52 o 
  -3   7   3      396.38      396.57      6.15 o 
  -2   7   3      122.20      120.30      5.27 o 
  -1   7   3      818.93      835.27     13.25 o 
   0   7   3      105.00      121.22      3.65 o 
   1   7   3      168.77      156.80      6.25 o 
   2   7   3       85.82       72.65      3.84 o 
   3   7   3      135.86      153.28      6.69 o 
   4   7   3        9.18       11.12      5.36 o 
   5   7   3        0.02        1.86      2.95 o 
   6   7   3      100.40       87.35      9.21 o 
 -11   8   3       41.32       41.04      5.94 o 
 -10   8   3        1.31        8.17      3.89 o 
  -9   8   3        6.30        7.86      2.29 o 
  -8   8   3       86.51       83.63      3.71 o 
  -7   8   3      102.78      132.45      9.88 o 
  -6   8   3        2.04        3.85      2.95 o 
  -5   8   3       57.83       45.12      2.59 o 
  -4   8   3      851.81      808.51     14.54 o 
  -3   8   3      204.56      218.29     12.34 o 
  -2   8   3      197.69      202.93      5.39 o 
  -1   8   3      410.27      408.11      7.15 o 
   0   8   3     1533.34     1500.43     36.32 o 
   1   8   3      966.09      968.24     37.79 o 
   2   8   3       41.48       38.11      7.20 o 
   3   8   3       86.07       89.26      4.99 o 
   4   8   3      547.20      585.17     31.17 o 
   5   8   3       42.59       48.60      6.28 o 
 -11   9   3      319.69      338.19     13.66 o 
 -10   9   3       18.68       18.25      3.44 o 
  -9   9   3       66.98       50.66      6.10 o 
  -8   9   3      220.43      229.56      5.72 o 
  -7   9   3       17.32       17.33      2.52 o 
  -6   9   3       57.27       59.91      3.98 o 
  -5   9   3        0.40       -0.50      1.99 o 
  -4   9   3        6.09        3.19      1.76 o 
  -3   9   3       16.81       22.94      2.88 o 
  -2   9   3        4.08        6.62      2.94 o 
  -1   9   3       30.48       31.48      3.49 o 
   0   9   3      126.28      105.67      4.42 o 
   1   9   3      605.06      617.12     22.51 o 
   2   9   3        0.05       -1.23      2.41 o 
   3   9   3       42.00       51.72      4.61 o 
   4   9   3        7.63       10.97      4.74 o 
   5   9   3        8.29       13.19      4.14 o 
 -11  10   3        0.00       -0.18      6.00 o 
 -10  10   3       54.34       64.06      4.46 o 
  -9  10   3       32.35       32.82      4.22 o 
  -8  10   3        4.47        7.22      3.98 o 
  -7  10   3       45.12       49.13      3.87 o 
  -6  10   3      191.48      175.97      6.13 o 
  -5  10   3       15.56       13.03      2.33 o 
  -4  10   3       92.50       80.42      4.42 o 
  -3  10   3      700.69      667.12     17.86 o 
  -2  10   3      132.13      128.68      6.58 o 
  -1  10   3       13.46       15.07      2.68 o 
   0  10   3      682.90      660.05     36.59 o 
   1  10   3      232.79      242.13     16.72 o 
   2  10   3        0.65        1.18      2.66 o 
   3  10   3        5.08        4.97      3.31 o 
   4  10   3        1.52        4.86      3.53 o 
 -10  11   3       46.24       46.04      4.18 o 
  -9  11   3       15.81       18.29      5.43 o 
  -8  11   3       13.21       15.89      3.49 o 
  -7  11   3       62.08       74.56      5.35 o 
  -6  11   3        5.52        4.88      2.76 o 
  -5  11   3        7.85       11.13      2.51 o 
  -4  11   3       49.06       55.87      3.59 o 
  -3  11   3        3.83        4.34      2.86 o 
  -2  11   3      218.41      221.11      7.63 o 
  -1  11   3       19.87       28.39      3.37 o 
   0  11   3      212.21      202.60      6.81 o 
   1  11   3       56.63       51.27      4.53 o 
   2  11   3        2.75        4.83      4.78 o 
   3  11   3        6.75       12.68      6.00 o 
  -9  12   3        7.21       10.28      3.57 o 
  -8  12   3       60.21       73.78     13.68 o 
  -7  12   3       40.80       40.65      4.17 o 
  -6  12   3      114.63      108.40      7.51 o 
  -5  12   3        2.52        1.19      3.21 o 
  -4  12   3       36.64       39.99      3.62 o 
  -3  12   3       26.53       40.79      9.93 o 
  -2  12   3        1.45        0.07      2.78 o 
  -1  12   3        5.38        4.76      3.70 o 
   0  12   3       14.39       21.16      3.78 o 
   1  12   3      103.19      109.71     11.95 o 
  -8  13   3       34.92       41.05      5.05 o 
  -7  13   3       43.26       59.55      9.82 o 
  -6  13   3      501.40      505.40     17.00 o 
  -5  13   3        3.24        1.42      3.27 o 
  -4  13   3        3.02        4.62      3.39 o 
  -3  13   3        1.94        0.19      2.39 o 
  -2  13   3       24.86       21.21      3.79 o 
  -1  13   3       15.99       15.07      3.65 o 
   0  13   3       52.95       71.23      9.53 o 
  -6  14   3       42.21       43.81      4.62 o 
  -5  14   3        2.93        3.96      3.04 o 
  -4  14   3       27.07       30.85      5.26 o 
  -3  14   3       99.97      121.41     25.45 o 
  -1 -14   4        0.30       -2.10      3.24 o 
   0 -14   4        3.59        1.41      3.03 o 
   1 -14   4        1.73        4.32      3.27 o 
   2 -14   4        0.03        0.48      3.28 o 
   3 -14   4        0.00        5.45      3.89 o 
   4 -14   4        5.76       13.13      4.36 o 
   5 -14   4        3.26        2.20      3.82 o 
   6 -14   4      161.74      168.41      7.91 o 
  -3 -13   4        6.40       13.11      3.08 o 
  -2 -13   4       14.48        8.17      4.35 o 
  -1 -13   4        2.86       -1.50      4.98 o 
   0 -13   4       97.33      121.40     10.26 o 
   1 -13   4       10.40        6.73      3.10 o 
   2 -13   4       27.05       36.76      4.65 o 
   3 -13   4       34.47       48.68      6.18 o 
   4 -13   4       20.68       20.10      3.62 o 
   5 -13   4       37.54       33.42      4.23 o 
   6 -13   4       69.58       86.82     10.20 o 
   7 -13   4       42.88       44.43      4.88 o 
  -4 -12   4        0.14       -1.46      2.23 o 
  -3 -12   4       19.12       22.44      3.44 o 
  -2 -12   4       94.12      100.47     10.72 o 
  -1 -12   4       67.77       75.52      4.92 o 
   0 -12   4       68.59       79.33      6.27 o 
   1 -12   4       73.64       88.45      8.36 o 
   2 -12   4      338.49      357.51      9.23 o 
   3 -12   4       10.63        7.13      2.81 o 
   4 -12   4        1.18        4.33      3.04 o 
   5 -12   4      122.72      116.18      5.48 o 
   6 -12   4        1.00        0.49      2.44 o 
   7 -12   4        2.84        5.54      3.05 o 
   8 -12   4       17.12       10.65      4.92 o 
  -5 -11   4        5.27        4.68      3.29 o 
  -4 -11   4        5.39        4.19      2.68 o 
  -3 -11   4       27.78       33.83      4.48 o 
  -2 -11   4      232.41      283.19     13.65 o 
  -1 -11   4       41.53       30.17      3.59 o 
   0 -11   4      152.52      151.03     11.49 o 
   1 -11   4       18.93       12.95      3.67 o 
   2 -11   4       37.89       34.59      4.94 o 
   3 -11   4       28.28       44.68      5.26 o 
   4 -11   4      112.80      125.82     15.79 o 
   5 -11   4       19.51       24.55      3.22 o 
   6 -11   4        0.64        2.23      2.51 o 
   7 -11   4       67.75       67.13      6.91 o 
   8 -11   4       74.51       68.82      6.10 o 
  -6 -10   4       20.32       22.99      2.73 o 
  -5 -10   4        7.31        8.68      2.13 o 
  -4 -10   4        6.84        6.05      2.93 o 
  -3 -10   4       39.86       42.40      3.58 o 
  -2 -10   4      406.48      421.09     12.71 o 
  -1 -10   4      128.16      124.79      8.92 o 
   0 -10   4      212.68      200.79     12.80 o 
   1 -10   4      436.80      402.82     14.45 o 
   2 -10   4      498.10      433.83     24.23 o 
   3 -10   4       88.54       62.68      4.53 o 
   4 -10   4      143.47      124.03      4.67 o 
   5 -10   4      221.87      213.53      7.51 o 
   6 -10   4      363.82      362.46     20.86 o 
   7 -10   4       77.56       85.04      5.20 o 
   8 -10   4        0.13       -1.81      3.95 o 
   9 -10   4        3.45        3.11      2.18 o 
  -7  -9   4      102.31       96.73      3.66 o 
  -6  -9   4        2.88        1.44      1.58 o 
  -5  -9   4       10.78       12.60      2.56 o 
  -4  -9   4      349.77      321.62      5.89 o 
  -3  -9   4        0.24        1.53      1.62 o 
  -2  -9   4        0.03        1.46      2.26 o 
  -1  -9   4       62.08       52.67      3.18 o 
   0  -9   4       44.24       57.12      8.03 o 
   1  -9   4      142.72      191.68      5.97 o 
   2  -9   4       14.35        6.33      2.12 o 
   3  -9   4      221.46      197.40      5.34 o 
   4  -9   4      739.75      744.45     29.68 o 
   5  -9   4      277.21      264.82      7.02 o 
   6  -9   4        1.47        4.65      3.13 o 
   7  -9   4      325.59      352.28     21.07 o 
   8  -9   4       83.76       71.66      8.41 o 
   9  -9   4        4.82        3.43      2.88 o 
  -8  -8   4       11.85       11.47      3.96 o 
  -7  -8   4       27.78       22.34      4.22 o 
  -6  -8   4        2.78        2.27      2.18 o 
  -5  -8   4       11.43       15.16      2.35 o 
  -4  -8   4      295.04      299.44      5.18 o 
  -3  -8   4      254.24      241.16      9.51 o 
  -2  -8   4       73.11       86.23      5.44 o 
  -1  -8   4     1171.01     1028.91     15.37 o 
   0  -8   4      276.54      322.86     12.87 o 
   1  -8   4      102.48      143.20      4.81 o 
   2  -8   4      805.75      710.42     19.79 o 
   3  -8   4       67.65       66.05      4.92 o 
   4  -8   4      162.72      168.12      4.72 o 
   5  -8   4      170.10      165.70      7.97 o 
   6  -8   4        3.78        8.06      2.39 o 
   7  -8   4        4.58        3.53      3.09 o 
   8  -8   4      118.20      105.11      5.20 o 
   9  -8   4        6.71        5.13      2.71 o 
  -9  -7   4        0.00       -2.29      4.57 o 
  -8  -7   4       14.02        8.53      2.04 o 
  -7  -7   4       10.53       21.70      1.81 o 
  -6  -7   4       18.18       21.35      2.24 o 
  -5  -7   4      262.71      260.23      5.30 o 
  -4  -7   4      232.01      255.47      5.42 o 
  -3  -7   4      241.63      273.57      7.36 o 
  -2  -7   4      357.28      375.60      6.85 o 
  -1  -7   4     1494.18     1533.44     36.68 o 
   0  -7   4     1876.65     2019.52     40.58 o 
   1  -7   4      354.34      392.11      7.60 o 
   2  -7   4     1444.37     1360.07     36.43 o 
   3  -7   4      231.56      190.00      8.30 o 
   4  -7   4       50.71       44.92      2.71 o 
   5  -7   4      478.32      470.58     12.37 o 
   6  -7   4       29.97       23.10      3.30 o 
   7  -7   4       58.37       63.04      5.41 o 
   8  -7   4      141.58      142.81      4.96 o 
   9  -7   4       10.97        8.64      8.38 o 
  -9  -6   4       16.87        4.90      7.93 o 
  -8  -6   4        4.32        2.20      1.12 o 
  -7  -6   4       13.82       10.87      2.00 o 
  -6  -6   4      123.08      111.25      2.70 o 
  -5  -6   4       95.01      104.29      2.74 o 
  -4  -6   4      653.58      695.53      8.06 o 
  -3  -6   4      363.92      385.39      4.84 o 
  -2  -6   4      471.95      462.04      5.26 o 
  -1  -6   4     1065.59     1075.53     13.69 o 
   0  -6   4       29.21       35.70      3.30 o 
   1  -6   4      441.22      486.48      6.60 o 
   2  -6   4     1452.06     1549.91     27.40 o 
   3  -6   4        8.70       11.39      1.86 o 
   4  -6   4       53.46       50.09      4.90 o 
   5  -6   4        4.60        5.44      2.28 o 
   6  -6   4       52.07       37.19      3.12 o 
   7  -6   4      359.13      371.37     17.55 o 
   8  -6   4      134.75      132.98      4.43 o 
   9  -6   4        0.24       -1.43      6.68 o 
 -10  -5   4       47.04       29.94      6.59 o 
  -9  -5   4       17.88       10.42      4.81 o 
  -8  -5   4      426.82      394.14     11.51 o 
  -7  -5   4      279.48      258.24      6.47 o 
  -6  -5   4       17.26       13.49      2.07 o 
  -5  -5   4      442.94      459.32     12.57 o 
  -4  -5   4     2225.39     2171.39     24.92 o 
  -3  -5   4       27.65       25.55      1.90 o 
  -2  -5   4        8.85        5.88      2.03 o 
  -1  -5   4     1649.01     1553.44     19.52 o 
   0  -5   4      997.38      870.94     10.24 o 
   1  -5   4     1639.45     1499.11     18.63 o 
   2  -5   4     1112.18     1051.88     16.07 o 
   3  -5   4      528.72      532.33     17.79 o 
   4  -5   4     2529.63     2575.88     34.00 o 
   5  -5   4      788.62      772.06      9.43 o 
   6  -5   4       15.96       16.91      2.23 o 
   7  -5   4       33.25       33.13      1.78 o 
   8  -5   4       79.70       76.57      9.86 o 
  10  -5   4       16.51       11.46      6.15 o 
 -10  -4   4       17.72       19.51      5.82 o 
  -9  -4   4        2.40       -0.62      3.47 o 
  -8  -4   4       13.78       11.32      3.92 o 
  -7  -4   4        1.01        3.19      1.38 o 
  -6  -4   4      598.07      582.24      7.92 o 
  -5  -4   4       28.66       31.82      3.65 o 
  -4  -4   4      592.37      585.45      8.17 o 
  -3  -4   4     2156.08     2051.70     22.95 o 
  -2  -4   4        0.04        4.52      0.83 o 
  -1  -4   4      376.88      453.29      5.06 o 
   0  -4   4     2757.50     2385.86     26.06 o 
   1  -4   4      775.07      787.74      7.81 o 
   2  -4   4     1224.61     1142.92     11.61 o 
   3  -4   4      295.54      304.26      3.49 o 
   4  -4   4     1268.69     1334.17     14.12 o 
   5  -4   4      678.37      677.92      8.51 o 
   6  -4   4       22.19       16.61      1.83 o 
   7  -4   4        0.74        0.58      1.17 o 
   8  -4   4       13.37       13.33      1.47 o 
   9  -4   4       99.47      103.55      5.89 o 
  10  -4   4        7.15       10.64      3.97 o 
 -11  -3   4       11.35        9.41      5.49 o 
 -10  -3   4       30.94       33.06      6.03 o 
  -9  -3   4       26.79       17.05      4.57 o 
  -8  -3   4       70.71       80.43      5.73 o 
  -7  -3   4      270.61      259.19      3.72 o 
  -6  -3   4       93.84       94.29      4.81 o 
  -5  -3   4      650.06      609.09      6.25 o 
  -4  -3   4     2465.35     2438.65     27.56 o 
  -3  -3   4     4056.55     4002.28     49.83 o 
  -2  -3   4      137.10      147.41      2.72 o 
  -1  -3   4      414.51      373.95      3.88 o 
   0  -3   4     2316.59     2350.12     24.67 o 
   1  -3   4      141.35      169.39      2.04 o 
   2  -3   4       24.86       39.41      1.50 o 
   3  -3   4       24.06       26.27      1.38 o 
   4  -3   4       34.04       34.83      3.25 o 
   5  -3   4       27.72       26.76      3.04 o 
   6  -3   4       24.77       39.53      2.76 o 
   7  -3   4      144.80      142.33      1.71 o 
   8  -3   4      552.90      600.22     15.31 o 
   9  -3   4       40.97       55.09     12.36 o 
  10  -3   4       23.37       36.95      6.68 o 
 -11  -2   4       56.51       69.74      5.13 o 
 -10  -2   4      124.88      114.88      8.29 o 
  -9  -2   4       87.13       99.26      6.80 o 
  -8  -2   4        7.86        2.44      4.81 o 
  -7  -2   4      218.46      194.27     10.54 o 
  -6  -2   4      584.81      580.38      6.47 o 
  -5  -2   4      207.72      211.32      2.10 o 
  -4  -2   4        0.14        3.37      1.06 o 
  -3  -2   4      320.52      454.86      5.41 o 
  -2  -2   4     1497.47     1355.48     10.63 o 
  -1  -2   4     3640.62     3963.32     56.35 o 
   0  -2   4     4728.13     4810.45     52.45 o 
   1  -2   4        2.23        0.50      0.47 o 
   2  -2   4       33.00       23.75      2.98 o 
   3  -2   4       13.32       14.45      1.27 o 
   4  -2   4       17.08       10.23      1.39 o 
   5  -2   4      412.02      416.87      5.42 o 
   6  -2   4       41.54       49.14      7.83 o 
   7  -2   4      283.14      276.07     21.32 o 
   8  -2   4       95.30      106.28     21.87 o 
   9  -2   4        1.50        1.85      3.00 o 
 -11  -1   4       27.04       29.82      3.99 o 
 -10  -1   4      108.15      108.24      5.20 o 
  -9  -1   4        0.03        0.05      2.20 o 
  -8  -1   4        3.88        3.60      1.50 o 
  -7  -1   4        0.69        1.47      1.78 o 
  -6  -1   4      506.33      475.89      5.66 o 
  -5  -1   4      309.79      307.56      6.91 o 
  -4  -1   4      665.16      777.50      6.98 o 
  -3  -1   4     6810.16     6950.23     96.04 o 
  -2  -1   4       80.16       57.42      1.86 o 
  -1  -1   4     1797.94     1977.63     27.40 o 
   0  -1   4      426.59      519.02      4.21 o 
   1  -1   4      491.62      488.20      3.97 o 
   2  -1   4       20.97       13.93      1.05 o 
   3  -1   4       85.55       82.83      2.91 o 
   4  -1   4        4.03        7.24      0.94 o 
   5  -1   4       94.25      118.98      4.31 o 
   6  -1   4      295.13      289.66     15.40 o 
   7  -1   4       83.74       89.83      5.71 o 
   8  -1   4       51.41       54.95     10.35 o 
   9  -1   4        7.26       11.29      3.74 o 
 -12   0   4        1.17        1.54      3.77 o 
 -11   0   4      126.94      138.13      7.67 o 
 -10   0   4      905.97      908.09     36.75 o 
  -9   0   4      472.26      481.43      5.48 o 
  -8   0   4      104.81      113.27      2.04 o 
  -7   0   4      544.34      524.09      6.50 o 
  -6   0   4     1693.94     1621.13     20.24 o 
  -5   0   4        1.96        1.21      0.83 o 
  -4   0   4     1484.29     1461.61     17.39 o 
  -3   0   4      153.31      207.59      4.11 o 
  -2   0   4      217.12      167.28      8.01 o 
  -1   0   4     5025.13     5226.21     72.24 o 
   0   0   4      680.72      717.66      6.96 o 
   1   0   4       64.31       79.79      2.23 o 
   2   0   4     4395.31     4529.67     69.89 o 
   3   0   4       32.47       30.24      2.32 o 
   4   0   4      148.59      149.36      5.91 o 
   5   0   4     1014.14      956.33     22.85 o 
   6   0   4       28.94       24.15      3.31 o 
   7   0   4      136.28      137.35      5.47 o 
   8   0   4        7.62        1.92      3.18 o 
   9   0   4       75.81       79.22      8.57 o 
 -12   1   4        5.40        6.38      3.27 o 
 -11   1   4        0.00        0.84      3.56 o 
 -10   1   4       41.11       46.42      2.58 o 
  -9   1   4      178.12      199.27      2.99 o 
  -8   1   4      371.29      357.64      7.09 o 
  -7   1   4      102.31       98.40      2.65 o 
  -6   1   4     1775.78     1710.74     19.31 o 
  -5   1   4       16.52       32.57      2.52 o 
  -4   1   4      102.97       96.60      3.33 o 
  -3   1   4      677.56      660.40      7.21 o 
  -2   1   4     6522.87     7129.26     98.35 o 
  -1   1   4      394.03      341.10      3.79 o 
   0   1   4        0.00        0.02      0.57 o 
   1   1   4     4124.02     4387.99    100.74 o 
   2   1   4     1578.79     1490.56     21.59 o 
   3   1   4      467.66      450.07      5.00 o 
   4   1   4       31.62       46.49      2.17 o 
   5   1   4       78.72       74.04      9.39 o 
   6   1   4       26.37       23.73      4.72 o 
   7   1   4      185.46      206.10      6.66 o 
   8   1   4      164.04      165.94     11.75 o 
   9   1   4        0.32        0.95      3.18 o 
 -12   2   4        0.08        0.04      2.94 o 
 -11   2   4       30.40       41.16      4.99 o 
 -10   2   4      336.31      355.18     10.03 o 
  -9   2   4       50.11       44.36      2.04 o 
  -8   2   4        6.15        4.89      1.39 o 
  -7   2   4      143.42      140.07      2.55 o 
  -6   2   4      984.64     1005.94     11.82 o 
  -5   2   4     3437.08     3383.86     68.10 o 
  -4   2   4     1535.78     1492.64     16.87 o 
  -3   2   4        1.44        1.09      0.52 o 
  -2   2   4     4004.76     4509.11     65.39 o 
  -1   2   4      189.74      195.37      2.03 o 
   0   2   4     1122.65     1105.93     12.08 o 
   1   2   4      969.03     1068.33      9.80 o 
   2   2   4        1.83        7.08      0.88 o 
   3   2   4       18.68       12.14      1.19 o 
   4   2   4      737.80      735.39     18.93 o 
   5   2   4      181.11      170.27      7.66 o 
   6   2   4       76.89       99.08      7.37 o 
   7   2   4       89.03       85.42      7.81 o 
   8   2   4        0.01        3.59      3.68 o 
 -12   3   4        4.50        5.31      3.93 o 
 -11   3   4        4.25        6.36      4.48 o 
 -10   3   4       31.32       32.00      2.45 o 
  -9   3   4      232.88      212.61      5.89 o 
  -8   3   4     1077.07     1057.66     15.19 o 
  -7   3   4      161.64      172.76      4.81 o 
  -6   3   4      669.91      692.21     11.64 o 
  -5   3   4     4533.46     4755.58     77.21 o 
  -4   3   4      501.61      487.68      5.47 o 
  -3   3   4      382.30      386.55      5.78 o 
  -2   3   4      197.66      214.43      4.81 o 
  -1   3   4        5.65        4.00      0.75 o 
   0   3   4      203.29      255.38      4.25 o 
   1   3   4       49.10       39.66      1.77 o 
   2   3   4       54.12       49.36      2.66 o 
   3   3   4      992.67      984.84     28.60 o 
   4   3   4       17.79       22.55      1.41 o 
   5   3   4       10.24       12.29      2.52 o 
   6   3   4      273.17      263.32     11.23 o 
   7   3   4      209.52      204.69     11.32 o 
   8   3   4       26.81        5.41      9.06 o 
 -12   4   4       70.23       76.06      8.08 o 
 -11   4   4       50.11       48.57      2.81 o 
 -10   4   4      206.76      207.14      6.10 o 
  -9   4   4       15.71        9.02      1.53 o 
  -8   4   4       12.53       23.55      3.09 o 
  -7   4   4      183.75      143.27      4.54 o 
  -6   4   4        4.29       10.60      2.18 o 
  -5   4   4     1335.13     1326.54     20.89 o 
  -4   4   4       38.90       48.49      1.32 o 
  -3   4   4       54.24       72.70      2.72 o 
  -2   4   4     2356.64     2384.47     38.74 o 
  -1   4   4        1.95       -0.82      1.00 o 
   0   4   4        8.09       11.53      1.26 o 
   1   4   4      301.47      253.62      5.08 o 
   2   4   4      585.03      615.28     20.42 o 
   3   4   4       29.83       30.89      3.31 o 
   4   4   4      101.43       76.14      6.27 o 
   5   4   4        9.63        5.91      0.87 o 
   6   4   4       61.88       51.94      6.47 o 
   7   4   4       49.42       56.76      7.51 o 
 -11   5   4      123.72      140.29     12.24 o 
 -10   5   4        0.19        0.40      1.36 o 
  -9   5   4        3.47        3.47      2.44 o 
  -8   5   4      424.36      450.04     10.39 o 
  -7   5   4        5.89        4.35      1.44 o 
  -6   5   4      129.27      108.19      4.29 o 
  -5   5   4      583.54      569.50     11.23 o 
  -4   5   4       63.28       79.44      5.57 o 
  -3   5   4      357.73      300.65      6.52 o 
  -2   5   4     3429.69     3322.12     50.06 o 
  -1   5   4      111.29      101.45      2.39 o 
   0   5   4       80.90       76.57      2.87 o 
   1   5   4      633.90      694.51     12.92 o 
   2   5   4      202.03      251.74      6.65 o 
   3   5   4      543.53      479.84     31.44 o 
   4   5   4       80.32       86.62      2.45 o 
   5   5   4        0.99        0.75      0.61 o 
   6   5   4        3.71       10.19      4.87 o 
   7   5   4      194.69      203.29     12.65 o 
 -12   6   4      114.64      140.78     14.29 o 
 -11   6   4       12.80       19.89      2.30 o 
 -10   6   4       51.85       53.22      4.72 o 
  -9   6   4       96.16      103.15      8.70 o 
  -8   6   4       65.33       83.22      3.01 o 
  -7   6   4      504.87      482.93      8.41 o 
  -6   6   4        0.05        1.00      1.23 o 
  -5   6   4       17.64       20.60      2.12 o 
  -4   6   4     1092.65     1113.55     14.08 o 
  -3   6   4      544.52      510.93      7.44 o 
  -2   6   4       84.33       78.12      2.84 o 
  -1   6   4      784.49      686.94      9.38 o 
   0   6   4     1087.07     1055.20     30.98 o 
   1   6   4      460.33      428.75      8.80 o 
   2   6   4       90.24      109.32     11.02 o 
   3   6   4        2.15        3.20      2.72 o 
   4   6   4      109.79      104.30      8.47 o 
   5   6   4        0.09        0.31      1.22 o 
   6   6   4      296.79      298.54     14.88 o 
 -12   7   4        3.50        2.17      6.83 o 
 -11   7   4       18.06       28.27      4.96 o 
 -10   7   4        0.35        0.18      2.55 o 
  -9   7   4      160.91      168.61      4.72 o 
  -8   7   4       11.05       12.57      3.65 o 
  -7   7   4      533.39      508.44      8.09 o 
  -6   7   4      650.65      620.54      9.00 o 
  -5   7   4      290.78      274.08      4.91 o 
  -4   7   4     1438.35     1420.89     37.05 o 
  -3   7   4       19.17       23.53      4.07 o 
  -2   7   4      700.78      691.88      9.48 o 
  -1   7   4      308.86      290.24      5.33 o 
   0   7   4       95.09      100.88      3.69 o 
   1   7   4       12.92       13.54      4.22 o 
   2   7   4      261.63      248.28      7.91 o 
   3   7   4      349.79      361.17     18.79 o 
   4   7   4        9.27       14.22      5.00 o 
   5   7   4       87.70       96.27     10.57 o 
   6   7   4       20.91       34.07      7.28 o 
 -11   8   4      168.87      162.66      9.33 o 
 -10   8   4       52.53       49.09      5.05 o 
  -9   8   4        2.26       -0.46      1.73 o 
  -8   8   4      593.40      560.87      9.66 o 
  -7   8   4      313.11      298.69      5.96 o 
  -6   8   4        8.07        7.95      2.18 o 
  -5   8   4     1304.70     1224.98     17.53 o 
  -4   8   4       92.94      100.17      3.18 o 
  -3   8   4      119.24      112.27      3.62 o 
  -2   8   4        2.22        2.38      2.11 o 
  -1   8   4      690.95      646.06     23.25 o 
   0   8   4       80.97       74.66      8.88 o 
   1   8   4      297.94      316.02      8.55 o 
   2   8   4       34.30       26.96      4.32 o 
   3   8   4       15.99       10.20      3.13 o 
   4   8   4      229.14      230.96      8.21 o 
   5   8   4        9.15        5.90      3.63 o 
 -11   9   4       41.63       38.07      5.55 o 
 -10   9   4        9.84        8.10      3.34 o 
  -9   9   4        4.17       10.55      2.92 o 
  -8   9   4       43.72       50.36      3.03 o 
  -7   9   4        5.16        4.87      1.88 o 
  -6   9   4       77.86       70.18      4.74 o 
  -5   9   4      364.81      350.98      9.68 o 
  -4   9   4      349.54      337.11      6.39 o 
  -3   9   4       60.92       65.19      3.21 o 
  -2   9   4      257.09      248.10      6.82 o 
  -1   9   4      140.78      126.22     10.02 o 
   0   9   4       91.69       95.42      8.39 o 
   1   9   4        0.58       -1.02      2.53 o 
   2   9   4       82.24       96.04     10.11 o 
   3   9   4        2.33       -1.23      2.74 o 
   4   9   4       21.23       52.46     19.19 o 
 -11  10   4       10.43        8.38      2.98 o 
 -10  10   4       60.89       65.11      5.09 o 
  -9  10   4       30.74       30.06      6.04 o 
  -8  10   4       46.58       45.38      3.19 o 
  -7  10   4       19.03       24.33      2.62 o 
  -6  10   4      173.94      179.32      5.82 o 
  -5  10   4      135.33      144.93     14.34 o 
  -4  10   4      529.01      506.12     10.58 o 
  -3  10   4      120.30      128.57      8.60 o 
  -2  10   4       54.42       62.23      8.72 o 
  -1  10   4      189.47      202.07      9.12 o 
   0  10   4       74.32       89.95     12.12 o 
   1  10   4        2.95        4.07      3.71 o 
   2  10   4        4.93        8.42      4.48 o 
   3  10   4       22.10       22.47      4.20 o 
 -10  11   4        2.17       -1.96      4.16 o 
  -9  11   4        4.49        5.98      2.54 o 
  -8  11   4        0.31        1.35      2.15 o 
  -7  11   4      155.65      158.85      9.74 o 
  -6  11   4       45.82       43.28      3.94 o 
  -5  11   4      104.17       91.60      4.96 o 
  -4  11   4      280.25      280.00      6.94 o 
  -3  11   4       52.42       42.00      6.45 o 
  -2  11   4      174.97      197.36      5.93 o 
  -1  11   4        4.59        4.30      4.43 o 
   0  11   4        5.07        6.28      3.51 o 
   1  11   4       26.88       37.60      4.32 o 
   2  11   4        6.56        9.25      3.67 o 
  -9  12   4        0.56       -1.11      2.81 o 
  -8  12   4      475.50      493.01     28.08 o 
  -7  12   4       54.85       51.03      4.32 o 
  -6  12   4       90.28       99.33      4.96 o 
  -5  12   4       11.04       13.42      3.48 o 
  -4  12   4       16.46       16.38      2.97 o 
  -3  12   4        1.14        4.75      2.75 o 
  -2  12   4       13.27       18.25      5.69 o 
  -1  12   4       19.36       20.57      6.13 o 
   0  12   4       77.26       81.75      7.29 o 
  -8  13   4        0.05       -1.36      2.47 o 
  -7  13   4       63.60       63.32      4.64 o 
  -6  13   4       12.43       17.23      3.43 o 
  -5  13   4       49.91       51.48      4.25 o 
  -4  13   4        3.70        3.24      3.88 o 
  -3  13   4      179.52      152.21      7.89 o 
  -2  13   4       21.66       29.45      4.10 o 
  -1  13   4        0.31       -1.27      2.92 o 
  -1 -14   5        0.67        3.05      3.13 o 
   0 -14   5        0.47        1.60      3.61 o 
   1 -14   5        8.09        4.34      3.76 o 
   2 -14   5        0.25        2.31      2.98 o 
   3 -14   5       26.37       22.07      5.02 o 
   4 -14   5       28.76       29.39      5.49 o 
   5 -14   5       30.81       26.99      6.93 o 
  -3 -13   5        0.38        4.39      3.11 o 
  -2 -13   5       16.69       19.43      3.50 o 
  -1 -13   5        3.13        0.10      4.63 o 
   0 -13   5        3.63        4.74      3.10 o 
   1 -13   5       15.82        9.14      3.30 o 
   2 -13   5       63.60       46.82      5.32 o 
   3 -13   5        6.95        8.79      3.95 o 
   4 -13   5        3.71        6.48      4.26 o 
   5 -13   5       40.40       35.62      4.24 o 
   6 -13   5        1.47       -0.22      3.28 o 
  -4 -12   5       15.01       13.63      2.80 o 
  -3 -12   5       94.82       91.85      7.62 o 
  -2 -12   5      164.52      163.37      7.41 o 
  -1 -12   5      286.75      265.36      9.90 o 
   0 -12   5        0.77        2.68      4.13 o 
   1 -12   5      124.31      113.59      6.36 o 
   2 -12   5      234.81      233.38     13.71 o 
   3 -12   5        6.67        9.80      3.30 o 
   4 -12   5        3.77        4.29      3.11 o 
   5 -12   5        1.11        1.59      3.05 o 
   6 -12   5       16.42       12.48      4.29 o 
   7 -12   5        0.25       -0.84      2.70 o 
  -6 -11   5        5.36        3.13      2.45 o 
  -5 -11   5       11.07       12.25      2.49 o 
  -4 -11   5       64.31       83.66      9.18 o 
  -3 -11   5        2.61       -1.12      2.11 o 
  -2 -11   5      261.91      254.82      6.62 o 
  -1 -11   5       13.80       20.49      3.93 o 
   0 -11   5      522.83      539.49     10.95 o 
   1 -11   5       12.54       21.26      3.06 o 
   2 -11   5        3.92        1.49      2.76 o 
   3 -11   5       16.81       19.00      3.36 o 
   4 -11   5        4.75        2.14      2.65 o 
   5 -11   5       12.93        7.93      3.31 o 
   6 -11   5      100.87      102.66      5.40 o 
   7 -11   5       51.62       70.73     12.25 o 
   8 -11   5        0.04        0.61      3.42 o 
  -7 -10   5        1.27       -3.39      5.20 o 
  -6 -10   5        0.08       -0.03      2.08 o 
  -5 -10   5       24.43       19.16      2.62 o 
  -4 -10   5       59.91       57.23      4.38 o 
  -3 -10   5        5.53        8.46      2.46 o 
  -2 -10   5       57.22       48.09      3.65 o 
  -1 -10   5        0.09        2.85      2.09 o 
   0 -10   5      139.52      131.80      4.56 o 
   1 -10   5       11.59       12.34      2.53 o 
   2 -10   5      542.67      552.41     20.12 o 
   3 -10   5      605.30      598.94     32.86 o 
   4 -10   5        3.30        1.15      2.35 o 
   5 -10   5      123.33      140.00      6.16 o 
   6 -10   5      369.18      425.84     12.30 o 
   7 -10   5        2.82       -1.52      1.80 o 
   8 -10   5       23.62       24.07      3.67 o 
  -7  -9   5       71.19       63.23      6.87 o 
  -6  -9   5       42.64       55.04      6.07 o 
  -5  -9   5      122.28      137.70      4.73 o 
  -4  -9   5      211.96      228.75      6.70 o 
  -3  -9   5        0.04        0.90      2.10 o 
  -2  -9   5       37.91       39.07      2.40 o 
  -1  -9   5       55.10       57.93      3.18 o 
   0  -9   5      153.44      144.81      5.22 o 
   1  -9   5      136.59      130.97      5.60 o 
   2  -9   5      192.81      217.04     12.61 o 
   3  -9   5      100.16      135.57      6.62 o 
   4  -9   5       27.24       23.63      3.22 o 
   5  -9   5       36.85       31.60      3.98 o 
   6  -9   5       20.72       13.77      3.29 o 
   7  -9   5        9.50        9.98      2.15 o 
   8  -9   5        0.00        1.90      1.86 o 
   9  -9   5       14.43       11.63      2.67 o 
  -8  -8   5       39.61       39.21      6.83 o 
  -7  -8   5       46.83       59.54      3.64 o 
  -6  -8   5       41.52       41.52      2.67 o 
  -5  -8   5        0.64        1.45      1.50 o 
  -4  -8   5      249.78      215.40      5.68 o 
  -3  -8   5      170.44      162.23      3.96 o 
  -2  -8   5       17.44       17.70      2.17 o 
  -1  -8   5      169.89      170.27     13.82 o 
   0  -8   5        4.14        2.06      1.86 o 
   1  -8   5        1.56        5.66      1.86 o 
   2  -8   5       25.01       50.95      2.80 o 
   3  -8   5      180.51      159.99      8.24 o 
   4  -8   5        0.38        1.47      1.80 o 
   5  -8   5       78.57       70.03      6.43 o 
   6  -8   5        2.51        3.71      2.74 o 
   7  -8   5       11.08       11.45      2.13 o 
   8  -8   5        4.53        5.10      1.84 o 
   9  -8   5       66.28       52.06     13.51 o 
  -9  -7   5       89.91       85.03      8.20 o 
  -8  -7   5        4.06        2.21      1.89 o 
  -7  -7   5       13.72       14.55      1.78 o 
  -6  -7   5       49.36       54.55      7.00 o 
  -5  -7   5        2.02        4.21      1.60 o 
  -4  -7   5     1118.09     1122.22     13.49 o 
  -3  -7   5      708.08      719.29      9.27 o 
  -2  -7   5      166.64      199.02      6.03 o 
  -1  -7   5      526.32      458.94      8.14 o 
   0  -7   5     3624.93     3260.99    177.48 o 
   1  -7   5      631.64      682.33     11.31 o 
   2  -7   5       26.53       26.69      2.82 o 
   3  -7   5      355.72      349.04      6.22 o 
   4  -7   5      548.09      562.85      7.18 o 
   5  -7   5       32.30       27.14      3.95 o 
   6  -7   5      248.12      229.91      5.04 o 
   7  -7   5      208.94      223.17     11.20 o 
   8  -7   5        4.22        5.18      2.00 o 
  -9  -6   5        6.71       11.61      4.81 o 
  -8  -6   5       18.84       24.65      2.21 o 
  -7  -6   5       73.75       92.11      2.66 o 
  -6  -6   5      175.61      150.32      3.81 o 
  -5  -6   5      316.91      317.78      9.24 o 
  -4  -6   5      718.79      675.62     10.82 o 
  -3  -6   5       96.51      109.70      2.74 o 
  -2  -6   5      125.24      142.45      4.86 o 
  -1  -6   5       11.56       25.07      4.76 o 
   0  -6   5       19.33       26.45      1.50 o 
   1  -6   5       78.00       73.68      2.00 o 
   2  -6   5      631.65      589.13      8.38 o 
   3  -6   5      313.91      269.73      4.56 o 
   4  -6   5      683.26      649.54      8.49 o 
   5  -6   5       17.76       24.60      2.87 o 
   6  -6   5      115.28      117.11      4.68 o 
   7  -6   5      390.87      396.14      9.85 o 
   8  -6   5       47.41       45.46      2.92 o 
 -10  -5   5      125.58      128.87      9.47 o 
  -9  -5   5        8.01       11.61      4.45 o 
  -8  -5   5      320.73      313.55      5.13 o 
  -7  -5   5      316.88      311.01     10.96 o 
  -6  -5   5        1.76        4.17      1.22 o 
  -5  -5   5       78.65       81.71      4.78 o 
  -4  -5   5      298.85      284.62      4.34 o 
  -3  -5   5      293.84      295.62      3.55 o 
  -2  -5   5        1.65       -0.42      0.78 o 
  -1  -5   5      778.87      808.01      7.86 o 
   0  -5   5     1428.64     1505.74     15.32 o 
   1  -5   5       66.79       86.96      2.14 o 
   2  -5   5     2219.84     2143.89     24.00 o 
   3  -5   5      452.05      442.95      8.75 o 
   4  -5   5      419.03      422.56      5.09 o 
   5  -5   5       46.13       62.60      4.40 o 
   6  -5   5       17.26       19.31      2.39 o 
   7  -5   5       69.30       67.20      8.06 o 
   8  -5   5      189.31      203.32      9.98 o 
   9  -5   5        0.56        1.87      2.97 o 
 -10  -4   5       24.95       20.20      5.29 o 
  -9  -4   5        3.14        0.98      3.24 o 
  -8  -4   5       43.29       48.78      2.55 o 
  -7  -4   5      188.28      172.87      3.28 o 
  -6  -4   5      286.67      282.91      4.61 o 
  -5  -4   5       58.48       67.01      4.09 o 
  -4  -4   5       77.87       68.94      1.92 o 
  -3  -4   5      144.82      163.22      2.27 o 
  -2  -4   5     1366.47     1454.52     14.76 o 
  -1  -4   5      340.36      302.87      3.81 o 
   0  -4   5        0.53        1.88      0.90 o 
   1  -4   5     3749.92     4151.26     52.35 o 
   2  -4   5       30.20       29.12      1.65 o 
   3  -4   5      115.99      104.94      2.34 o 
   4  -4   5      574.68      563.04      7.27 o 
   5  -4   5      182.08      164.24      2.97 o 
   6  -4   5      348.40      367.93     12.34 o 
   7  -4   5        0.16        0.79      1.25 o 
   8  -4   5      228.93      243.94     14.55 o 
   9  -4   5        7.73        9.30      3.47 o 
 -11  -3   5        2.32        8.20      4.96 o 
 -10  -3   5        2.90        3.95      3.98 o 
  -9  -3   5       11.95       15.21      4.07 o 
  -8  -3   5       35.95       42.05      4.31 o 
  -7  -3   5        1.43        1.87      1.05 o 
  -6  -3   5      212.88      184.73      8.42 o 
  -5  -3   5        1.79        3.99      1.02 o 
  -4  -3   5      526.93      548.59      4.83 o 
  -3  -3   5     2851.43     3202.65     32.93 o 
  -2  -3   5        2.61        0.84      0.86 o 
  -1  -3   5      498.59      515.00      3.87 o 
   0  -3   5       12.78        8.14      0.75 o 
   1  -3   5     2881.10     2920.58     32.48 o 
   2  -3   5      289.61      279.23      3.27 o 
   3  -3   5       27.62       24.06      1.80 o 
   4  -3   5      341.34      353.86      6.70 o 
   5  -3   5        0.37        0.27      0.78 o 
   6  -3   5       15.65       13.37      1.49 o 
   7  -3   5       64.41       66.58      4.50 o 
   8  -3   5       85.63      104.75     11.03 o 
   9  -3   5       14.20       12.00      4.42 o 
 -11  -2   5       10.14        9.03      3.72 o 
 -10  -2   5        7.54       12.68      4.60 o 
  -9  -2   5       47.31       44.58      5.02 o 
  -8  -2   5       99.83      106.03      5.49 o 
  -7  -2   5       81.28       73.67      2.00 o 
  -6  -2   5      587.58      528.51      5.18 o 
  -5  -2   5       44.87       55.19      2.70 o 
  -4  -2   5      909.36      967.74      7.94 o 
  -3  -2   5      113.03       84.30      1.73 o 
  -2  -2   5     4265.54     4759.68    107.95 o 
  -1  -2   5     4038.34     4303.48     73.21 o 
   0  -2   5       57.78       73.18      3.61 o 
   1  -2   5     2234.74     2219.88     20.02 o 
   2  -2   5     2508.93     2514.64     26.87 o 
   3  -2   5      192.12      175.49      2.61 o 
   4  -2   5     3104.33     3057.76     44.61 o 
   5  -2   5     1331.64     1352.47     15.57 o 
   6  -2   5       66.12       80.87      4.47 o 
   7  -2   5      566.90      541.33     19.41 o 
   8  -2   5      275.13      268.15      8.30 o 
   9  -2   5        0.59        2.76      3.81 o 
 -11  -1   5        2.29        2.95      3.24 o 
 -10  -1   5       22.25       19.56      3.19 o 
  -9  -1   5      132.58      136.00      3.28 o 
  -8  -1   5        0.12        0.68      1.39 o 
  -7  -1   5      179.17      172.50      3.25 o 
  -6  -1   5      197.07      176.56      4.13 o 
  -5  -1   5        1.74        1.86      0.81 o 
  -4  -1   5       10.59        6.70      0.73 o 
  -3  -1   5      374.46      474.49      3.41 o 
  -2  -1   5      318.33      307.60      2.20 o 
  -1  -1   5        9.78        3.77      0.48 o 
   0  -1   5     5158.49     5221.49     68.53 o 
   1  -1   5     2295.27     2264.16     24.51 o 
   2  -1   5      941.42      948.36     12.43 o 
   3  -1   5     1904.88     1897.31     17.12 o 
   4  -1   5     1292.32     1287.70     20.84 o 
   5  -1   5      468.15      439.54      8.26 o 
   6  -1   5        9.51       11.35      3.12 o 
   7  -1   5       22.73       23.39      3.42 o 
   8  -1   5       83.29       96.67      8.91 o 
   9  -1   5       37.06       49.61      6.19 o 
 -12   0   5       11.45       16.51      3.60 o 
 -11   0   5       84.80       75.54      5.68 o 
 -10   0   5      680.24      647.33      8.89 o 
  -9   0   5      213.02      189.38      4.56 o 
  -8   0   5      475.64      516.65      9.98 o 
  -7   0   5        1.79        0.75      0.95 o 
  -6   0   5      232.44      236.80      2.92 o 
  -5   0   5      151.28      126.92      2.21 o 
  -4   0   5     2828.20     2746.03     29.21 o 
  -3   0   5     1123.35      940.97      7.30 o 
  -2   0   5      502.25      430.34      8.12 o 
  -1   0   5     1702.29     1599.61     12.93 o 
   0   0   5     9900.66    11158.89    166.67 o 
   1   0   5     1005.77      999.48     13.16 o 
   2   0   5       27.82       27.07      1.24 o 
   3   0   5      368.16      380.67      6.58 o 
   4   0   5      264.38      253.01      5.32 o 
   5   0   5     1191.99     1166.37     20.51 o 
   6   0   5       14.17       14.90      2.68 o 
   7   0   5       18.78       21.34      3.99 o 
   8   0   5      399.51      417.49     14.24 o 
 -12   1   5        3.98       -1.28      6.77 o 
 -11   1   5      131.50      121.99      6.14 o 
 -10   1   5       26.23       17.76      1.92 o 
  -9   1   5        4.72        1.94      1.00 o 
  -8   1   5      215.64      208.40      5.92 o 
  -7   1   5     1209.62     1250.02     13.82 o 
  -6   1   5      596.81      597.75      6.24 o 
  -5   1   5     2900.87     3106.91     35.06 o 
  -4   1   5      346.97      306.92      4.37 o 
  -3   1   5      364.93      305.49      2.54 o 
  -2   1   5     2073.71     2083.37     57.69 o 
  -1   1   5      206.43      219.01      4.47 o 
   0   1   5     1569.52     1534.93     17.54 o 
   1   1   5      273.73      268.53      4.01 o 
   2   1   5       83.52       83.86      3.25 o 
   3   1   5       31.54       27.93      1.86 o 
   4   1   5      369.08      333.13      4.83 o 
   5   1   5       38.84       33.32      4.63 o 
   6   1   5        6.39        5.64      2.47 o 
   7   1   5       75.78       81.75      5.87 o 
   8   1   5       64.51       90.68     15.70 o 
 -12   2   5        0.28        2.82      2.73 o 
 -11   2   5       63.70       73.09      2.54 o 
 -10   2   5       46.57       63.65      5.94 o 
  -9   2   5        0.40        4.81      1.24 o 
  -8   2   5       87.01      114.89      3.15 o 
  -7   2   5      131.15      149.22      3.34 o 
  -6   2   5      114.89      115.11      2.58 o 
  -5   2   5        9.16        8.99      1.30 o 
  -4   2   5      103.92      161.43      1.90 o 
  -3   2   5      336.60      348.73      4.57 o 
  -2   2   5       38.87       23.41      0.68 o 
  -1   2   5      460.30      443.77      3.58 o 
   0   2   5        0.15        1.34      0.63 o 
   1   2   5     3423.42     3444.41     43.23 o 
   2   2   5      973.49      875.20     12.48 o 
   3   2   5       36.63       48.03      2.08 o 
   4   2   5      286.23      264.27      3.30 o 
   5   2   5      625.12      561.56     16.07 o 
   6   2   5        5.26        3.62      3.77 o 
   7   2   5        0.26        0.95      2.99 o 
   8   2   5        2.91        4.02      3.27 o 
 -12   3   5       18.74       25.45      3.69 o 
 -11   3   5      262.74      263.90      4.61 o 
 -10   3   5      127.74      124.35      3.33 o 
  -9   3   5      110.40       93.94      4.34 o 
  -8   3   5      122.32      123.85      2.83 o 
  -7   3   5     1032.04     1006.65     12.48 o 
  -6   3   5      272.87      233.32      4.48 o 
  -5   3   5       79.28      112.64      4.01 o 
  -4   3   5      495.99      536.82      5.01 o 
  -3   3   5      213.02      234.40      2.26 o 
  -2   3   5       29.80       34.01      2.18 o 
  -1   3   5      146.24      125.04      1.90 o 
   0   3   5      163.32      170.68      4.07 o 
   1   3   5        7.50        1.88      1.17 o 
   2   3   5     1656.70     1707.52     25.61 o 
   3   3   5      329.57      321.21      5.87 o 
   4   3   5       66.96       68.08      1.53 o 
   5   3   5      682.05      590.45     47.10 o 
   6   3   5        0.73        1.19      3.59 o 
   7   3   5        0.55       -0.30      6.86 o 
 -12   4   5      100.33       88.66      5.13 o 
 -11   4   5      185.68      181.12      5.48 o 
 -10   4   5       10.54        8.43      3.54 o 
  -9   4   5       89.20       97.65      2.85 o 
  -8   4   5      647.15      624.49     12.33 o 
  -7   4   5       82.54       75.14      3.30 o 
  -6   4   5      230.33      253.69      4.16 o 
  -5   4   5     2904.16     2887.27     40.88 o 
  -4   4   5       39.04       32.08      2.30 o 
  -3   4   5      376.45      374.93      4.08 o 
  -2   4   5      419.29      430.16      4.67 o 
  -1   4   5      400.18      429.80      6.40 o 
   0   4   5        1.49        1.21      1.04 o 
   1   4   5      735.14      770.49     14.06 o 
   2   4   5      810.24      827.48     14.19 o 
   3   4   5      119.66      131.54      3.60 o 
   4   4   5        1.41        0.58      2.51 o 
   5   4   5       38.73       36.99      1.80 o 
   6   4   5        6.19        9.15      8.17 o 
   7   4   5        3.78       -3.62      8.40 o 
 -12   5   5       54.18       37.81      4.11 o 
 -11   5   5       40.96       43.37      3.58 o 
 -10   5   5      281.94      303.09      5.62 o 
  -9   5   5       76.24       56.55      3.89 o 
  -8   5   5       11.95       17.94      4.54 o 
  -7   5   5      270.31      297.50      7.60 o 
  -6   5   5     1026.75     1038.17     16.87 o 
  -5   5   5     2846.86     2816.21     39.66 o 
  -4   5   5      200.13      193.67      3.32 o 
  -3   5   5      379.61      399.33      6.60 o 
  -2   5   5     5602.42     5872.50    105.82 o 
  -1   5   5      921.59      972.09     19.91 o 
   0   5   5       21.81       14.73      2.48 o 
   1   5   5     1157.50     1204.83     34.76 o 
   2   5   5      200.87      210.03     12.87 o 
   3   5   5      156.22      127.44      2.54 o 
   4   5   5       51.06       56.00      4.47 o 
   5   5   5        1.50        4.72      7.16 o 
   6   5   5       81.83       84.26      8.55 o 
 -12   6   5       10.28        0.64      2.79 o 
 -11   6   5       72.42       66.67      3.13 o 
 -10   6   5       85.98       84.17      8.73 o 
  -9   6   5      120.03      143.75      5.67 o 
  -8   6   5       14.51       29.04      2.62 o 
  -7   6   5      648.93      614.14     15.95 o 
  -6   6   5     1233.20     1242.51     16.44 o 
  -5   6   5      641.89      618.97      9.20 o 
  -4   6   5     1486.93     1449.63     24.29 o 
  -3   6   5      122.07      126.40      3.40 o 
  -2   6   5      737.45      735.23     13.20 o 
  -1   6   5      109.41       88.78      4.42 o 
   0   6   5      215.10      220.56      6.27 o 
   1   6   5        0.03        3.73      2.23 o 
   2   6   5       85.81       63.47      5.27 o 
   3   6   5      181.42      194.89     10.60 o 
   4   6   5        7.96        6.00      1.21 o 
   5   6   5       32.77       44.10     11.52 o 
   6   6   5      247.82      239.79     13.78 o 
 -12   7   5       27.44       30.71      5.35 o 
 -11   7   5      102.79      136.38      7.22 o 
 -10   7   5      129.44      142.83      6.53 o 
  -9   7   5      206.83      220.60     12.90 o 
  -8   7   5       23.80       29.73      5.67 o 
  -7   7   5      307.13      281.02      5.02 o 
  -6   7   5       28.01       27.98      2.46 o 
  -5   7   5      854.99      840.86     12.60 o 
  -4   7   5       20.67       21.00      2.16 o 
  -3   7   5      452.98      441.97      9.56 o 
  -2   7   5      110.40       95.91      6.21 o 
  -1   7   5     3614.33     3525.89     91.27 o 
   0   7   5       30.55       28.89      3.71 o 
   1   7   5       16.32       14.17      2.90 o 
   2   7   5      938.67      917.39     32.15 o 
   3   7   5       33.42       34.37     10.02 o 
   4   7   5       11.53       10.80      2.85 o 
   5   7   5       47.72       52.87      7.66 o 
 -11   8   5      195.18      190.32     14.34 o 
 -10   8   5       70.86       59.13      4.93 o 
  -9   8   5       85.12       83.41      3.46 o 
  -8   8   5      239.58      252.68      6.29 o 
  -7   8   5       37.30       44.87      6.12 o 
  -6   8   5       71.73       92.75      5.20 o 
  -5   8   5       61.90       67.02      6.00 o 
  -4   8   5       68.86       69.96      2.77 o 
  -3   8   5       51.52       51.29      2.48 o 
  -2   8   5      206.39      191.21      4.44 o 
  -1   8   5      356.71      317.50      9.76 o 
   0   8   5       87.06       84.57      3.66 o 
   1   8   5        5.78        6.79      2.52 o 
   2   8   5       23.03       20.66      5.52 o 
   3   8   5        7.03        8.19      3.04 o 
   4   8   5        8.09        7.97      1.86 o 
 -11   9   5        0.06        4.48      6.09 o 
 -10   9   5      119.57      122.89      5.91 o 
  -9   9   5        6.22        6.17      2.52 o 
  -8   9   5        5.71        4.43      2.15 o 
  -7   9   5      432.76      445.27     10.31 o 
  -6   9   5       72.55       56.91      4.73 o 
  -5   9   5       42.58       37.26      3.03 o 
  -4   9   5       35.46       35.39      2.52 o 
  -3   9   5       15.80       12.52      2.55 o 
  -2   9   5       49.20       48.33      2.93 o 
  -1   9   5        0.04        1.25      2.29 o 
   0   9   5      118.38      133.13      5.17 o 
   1   9   5       33.50       22.89      3.19 o 
   2   9   5       15.52       15.07      6.04 o 
   3   9   5        0.04        0.34      3.14 o 
 -11  10   5        0.34        3.59      3.17 o 
 -10  10   5        0.03        1.27      2.14 o 
  -9  10   5        1.61        3.08      2.15 o 
  -8  10   5       21.48       24.09      2.74 o 
  -7  10   5      418.74      404.69      9.22 o 
  -6  10   5       75.18       77.71      4.09 o 
  -5  10   5       18.06       21.69      2.53 o 
  -4  10   5      589.71      589.67     12.03 o 
  -3  10   5        7.99        8.47      2.23 o 
  -2  10   5      102.93      107.47      5.09 o 
  -1  10   5      330.42      334.60     14.15 o 
   0  10   5       10.06       20.56      3.94 o 
   1  10   5       74.40       78.43      6.22 o 
   2  10   5       40.77       35.96      5.30 o 
 -10  11   5        7.34        5.29      3.13 o 
  -9  11   5       32.38       31.37      3.42 o 
  -8  11   5      183.27      177.12      6.73 o 
  -7  11   5      139.69      130.08      4.93 o 
  -6  11   5       43.78       44.36      3.17 o 
  -5  11   5       22.70       19.82      4.13 o 
  -4  11   5       74.75       74.26     13.25 o 
  -3  11   5        3.10       -2.04      2.66 o 
  -2  11   5        0.84        3.35      2.37 o 
  -1  11   5      114.44      119.39      5.39 o 
   0  11   5       35.74       41.35      4.89 o 
   1  11   5       27.62       30.74      5.18 o 
  -9  12   5        0.01       -0.60      2.15 o 
  -8  12   5      140.34      119.37      5.32 o 
  -7  12   5       49.45       46.24      4.01 o 
  -6  12   5       71.64       85.27      5.43 o 
  -5  12   5       56.84       60.91      4.03 o 
  -4  12   5        4.94        3.13      2.96 o 
  -3  12   5       85.77       76.46      5.69 o 
  -2  12   5       42.14       48.98      5.22 o 
  -1  12   5       35.89       30.95      5.05 o 
   0  12   5      128.59      134.48     16.45 o 
  -7  13   5        0.17       -0.56      2.42 o 
  -6  13   5       64.36       69.53      5.67 o 
  -5  13   5       13.52       18.50      3.38 o 
  -4  13   5       48.37       42.92      5.02 o 
  -3  13   5      109.36      116.05     11.61 o 
  -1 -14   6       18.01       14.77      3.15 o 
   0 -14   6        0.48        6.33      2.75 o 
   1 -14   6        9.02       10.75      2.93 o 
   2 -14   6       16.91       19.44      3.90 o 
   3 -14   6        0.19        0.03      2.64 o 
   4 -14   6       53.51       64.79      5.43 o 
  -3 -13   6       44.31       51.22      3.99 o 
  -2 -13   6       13.02       13.60      3.36 o 
  -1 -13   6        0.20       -1.22      2.21 o 
   0 -13   6       50.24       62.03      4.35 o 
   1 -13   6        6.85        5.40      6.18 o 
   2 -13   6       81.73       84.18      8.67 o 
   3 -13   6       15.66       18.22      3.48 o 
   4 -13   6        0.46        0.63      2.58 o 
   5 -13   6       17.67       12.61      4.53 o 
   6 -13   6       15.89       17.06      3.27 o 
  -4 -12   6       13.00       11.13      2.70 o 
  -3 -12   6        4.60        8.34      2.91 o 
  -2 -12   6      192.14      215.44      7.89 o 
  -1 -12   6       53.63       63.96      4.88 o 
   0 -12   6       19.63       14.43      2.55 o 
   1 -12   6       23.47       29.99      3.59 o 
   2 -12   6        6.10        3.16      3.02 o 
   3 -12   6        2.57        4.57      2.59 o 
   4 -12   6       52.08       56.83      4.29 o 
   5 -12   6      101.09       94.00      5.35 o 
   6 -12   6        3.58        5.74      2.63 o 
   7 -12   6        0.08       -2.15      2.15 o 
  -6 -11   6        0.33        3.39      2.17 o 
  -5 -11   6        1.27        0.81      2.37 o 
  -4 -11   6        0.17       -0.74      2.31 o 
  -3 -11   6       19.08       21.35      2.63 o 
  -2 -11   6       24.17       21.26      2.96 o 
  -1 -11   6        0.38       -0.32      1.68 o 
   0 -11   6      202.35      204.04      6.46 o 
   1 -11   6       15.60        4.44      2.38 o 
   2 -11   6        3.05        4.06      2.39 o 
   3 -11   6       46.15       48.68      5.38 o 
   4 -11   6       11.83       17.89      2.98 o 
   5 -11   6        0.62       -0.06      1.70 o 
   6 -11   6      239.97      234.49      6.54 o 
   7 -11   6        3.06        3.49      2.59 o 
  -7 -10   6        0.30       -0.77      1.85 o 
  -6 -10   6       28.71       38.17      3.39 o 
  -5 -10   6        7.51        5.39      1.97 o 
  -4 -10   6       29.05       17.51      2.37 o 
  -3 -10   6       18.45       32.17      6.97 o 
  -2 -10   6       46.82       42.99      3.99 o 
  -1 -10   6       64.56       91.13      7.05 o 
   0 -10   6        0.09        3.56      1.69 o 
   1 -10   6       15.30       22.06      4.48 o 
   2 -10   6        4.55        4.27      1.80 o 
   3 -10   6       92.00      113.58      6.27 o 
   4 -10   6        5.98        5.41      2.13 o 
   5 -10   6       62.44       55.93      2.95 o 
   6 -10   6       10.73       16.13      3.16 o 
   7 -10   6       14.26       13.82      2.71 o 
   8 -10   6       13.49       16.43      3.13 o 
  -7  -9   6        5.89        8.22      2.70 o 
  -6  -9   6        0.45        2.00      1.69 o 
  -5  -9   6       69.55       71.74      3.56 o 
  -4  -9   6       93.33       99.78      3.50 o 
  -3  -9   6       21.38       29.18      2.30 o 
  -2  -9   6      301.55      331.58      7.29 o 
  -1  -9   6      568.66      605.29      8.35 o 
   0  -9   6        6.45       13.42      1.86 o 
   1  -9   6       97.03       99.21      3.55 o 
   2  -9   6     1359.88     1321.13     27.15 o 
   3  -9   6       21.06       19.25      2.19 o 
   4  -9   6        5.46        3.78      1.63 o 
   5  -9   6      130.57      115.11      4.00 o 
   6  -9   6        5.40        1.28      1.67 o 
   7  -9   6        0.08        0.77      2.01 o 
   8  -9   6        2.97       -1.40      2.84 o 
  -8  -8   6       21.90       22.00      3.07 o 
  -7  -8   6      204.78      212.12      5.24 o 
  -6  -8   6      160.38      197.75      6.96 o 
  -5  -8   6      219.69      236.15      5.16 o 
  -4  -8   6        4.18        6.50      2.00 o 
  -3  -8   6      185.14      219.54      5.63 o 
  -2  -8   6      714.55      783.24     11.05 o 
  -1  -8   6       69.56       52.50      2.59 o 
   0  -8   6        0.48        0.27      1.23 o 
   1  -8   6       53.66       67.50      2.84 o 
   2  -8   6      156.39      174.92      3.72 o 
   3  -8   6       42.54       53.08      3.91 o 
   4  -8   6       73.41       66.47      2.97 o 
   5  -8   6       48.81       47.49      2.49 o 
   6  -8   6       34.90       25.88      3.11 o 
   7  -8   6       44.79       50.78      4.14 o 
   8  -8   6       84.59       78.84      4.94 o 
  -9  -7   6        3.92        4.43      4.31 o 
  -8  -7   6        2.46       -0.51      1.41 o 
  -7  -7   6       78.13       82.78      8.50 o 
  -6  -7   6      178.02      178.69      7.40 o 
  -5  -7   6      157.73      160.00      3.72 o 
  -4  -7   6      192.41      179.50      7.60 o 
  -3  -7   6       41.40       40.98      2.03 o 
  -2  -7   6     1035.88     1050.39     16.74 o 
  -1  -7   6       38.17       45.55      2.21 o 
   0  -7   6       12.84        7.21      1.84 o 
   1  -7   6       47.72       26.69      2.38 o 
   2  -7   6     1975.72     1814.07     24.51 o 
   3  -7   6      840.61      776.94      9.50 o 
   4  -7   6        0.02        0.28      1.57 o 
   5  -7   6      333.33      354.92      5.59 o 
   6  -7   6      738.56      769.34     19.54 o 
   7  -7   6        4.26        3.23      2.33 o 
   8  -7   6       48.76       43.57      2.41 o 
  -9  -6   6       47.18       30.25      3.17 o 
  -8  -6   6        2.28        0.59      1.41 o 
  -7  -6   6      149.79      144.01      3.34 o 
  -6  -6   6      152.53      162.16      4.16 o 
  -5  -6   6      154.99      161.35      4.42 o 
  -4  -6   6      103.84       95.76      3.17 o 
  -3  -6   6        8.13       11.05      1.52 o 
  -2  -6   6       75.07       62.22      2.35 o 
  -1  -6   6        8.60        1.74      1.01 o 
   0  -6   6       35.00       60.58      3.09 o 
   1  -6   6        0.30        0.19      1.08 o 
   2  -6   6      135.11      134.79      3.04 o 
   3  -6   6      129.72      136.61      4.05 o 
   4  -6   6      564.50      550.13      6.87 o 
   5  -6   6        7.92        3.64      1.28 o 
   6  -6   6       63.07       53.81      2.43 o 
   7  -6   6        2.35        4.99      1.38 o 
   8  -6   6       59.18       65.07      6.98 o 
   9  -6   6       11.45        5.17      4.81 o 
 -10  -5   6        2.85        6.83      4.40 o 
  -9  -5   6       23.39       16.48      4.37 o 
  -8  -5   6       26.42       19.02      2.73 o 
  -7  -5   6        8.72        3.63      1.28 o 
  -6  -5   6      143.21      151.58      3.54 o 
  -5  -5   6       79.52       96.70     10.57 o 
  -4  -5   6     1604.32     1539.13     18.81 o 
  -3  -5   6       55.84       65.73      4.77 o 
  -2  -5   6       65.40       53.37      1.73 o 
  -1  -5   6     1767.15     1658.34     18.86 o 
   0  -5   6       61.76       69.59      1.66 o 
   1  -5   6        6.34        4.11      0.98 o 
   2  -5   6      308.53      324.27      4.47 o 
   3  -5   6       20.76       23.60      2.64 o 
   4  -5   6      175.40      179.64      3.60 o 
   5  -5   6        9.96        5.37      1.72 o 
   6  -5   6      117.89      123.81      2.93 o 
   7  -5   6      218.53      183.05     16.01 o 
   8  -5   6       52.44       55.51      6.47 o 
   9  -5   6       13.44       11.97      5.14 o 
 -10  -4   6        6.37        1.10      6.12 o 
  -9  -4   6        0.93        1.66      5.44 o 
  -8  -4   6        7.52        8.96      2.32 o 
  -7  -4   6       63.72       71.78      3.21 o 
  -6  -4   6       95.11      101.10      2.73 o 
  -5  -4   6      102.01      112.86      4.59 o 
  -4  -4   6      966.19     1002.03     11.49 o 
  -3  -4   6      890.83      870.75     12.56 o 
  -2  -4   6     1008.44     1057.09      9.80 o 
  -1  -4   6     1824.79     1727.83     17.27 o 
   0  -4   6     3271.95     3285.82     39.63 o 
   1  -4   6       15.77       33.35      1.95 o 
   2  -4   6     1303.22     1282.28     13.08 o 
   3  -4   6      506.99      470.51      5.16 o 
   4  -4   6       18.09       16.03      1.45 o 
   5  -4   6      108.58      129.14      3.42 o 
   6  -4   6       23.74       17.97      2.05 o 
   7  -4   6      110.12      110.24     10.91 o 
   8  -4   6       19.30       28.48      5.32 o 
   9  -4   6        0.04        5.63      3.39 o 
 -11  -3   6        1.04        4.22      4.19 o 
 -10  -3   6       93.74      118.89     12.36 o 
  -9  -3   6      145.72      150.79     11.79 o 
  -8  -3   6       10.13       10.63      5.17 o 
  -7  -3   6       21.54       22.20      1.64 o 
  -6  -3   6      247.83      242.98      3.01 o 
  -5  -3   6       92.82       85.41      1.70 o 
  -4  -3   6      559.19      500.82      4.93 o 
  -3  -3   6      130.11      129.88      1.86 o 
  -2  -3   6       63.36       61.19      1.19 o 
  -1  -3   6      816.36     1010.25      7.89 o 
   0  -3   6        3.81        0.70      0.75 o 
   1  -3   6       33.28       45.52      1.56 o 
   2  -3   6      496.67      424.23     16.36 o 
   3  -3   6      149.01      130.85      2.74 o 
   4  -3   6       93.46      103.97      5.41 o 
   5  -3   6        2.47       -0.29      1.26 o 
   6  -3   6      350.84      312.11      7.46 o 
   7  -3   6      248.13      278.89      9.48 o 
   8  -3   6        0.90        2.80      2.80 o 
 -11  -2   6       26.02       29.89      4.29 o 
 -10  -2   6      248.77      252.57     16.07 o 
  -9  -2   6      109.22      127.65     10.54 o 
  -8  -2   6      438.31      442.30      6.92 o 
  -7  -2   6      641.04      610.18      8.14 o 
  -6  -2   6       22.02       25.17      1.21 o 
  -5  -2   6     1476.74     1446.36     12.92 o 
  -4  -2   6     5280.32     5166.40     60.41 o 
  -3  -2   6      121.19      145.16      2.18 o 
  -2  -2   6        0.91        3.80      0.45 o 
  -1  -2   6     1988.11     1972.20     16.93 o 
   0  -2   6     2982.38     3122.92     30.58 o 
   1  -2   6      383.29      410.79      6.90 o 
   2  -2   6      137.59      147.41      2.40 o 
   3  -2   6      510.69      537.91      8.01 o 
   4  -2   6     1523.09     1483.58     46.87 o 
   5  -2   6      194.62      179.20      7.01 o 
   6  -2   6       56.12       62.50      3.94 o 
   7  -2   6        4.71        2.18      2.44 o 
   8  -2   6        3.11        2.76      2.86 o 
 -11  -1   6      228.05      242.53      9.92 o 
 -10  -1   6       19.81       21.19      2.86 o 
  -9  -1   6      148.03      142.32      2.67 o 
  -8  -1   6      559.66      555.01     14.37 o 
  -7  -1   6       50.82       50.65      2.63 o 
  -6  -1   6      191.02      193.11      3.05 o 
  -5  -1   6      158.87      144.89      2.00 o 
  -4  -1   6      651.95      748.10      7.31 o 
  -3  -1   6      434.79      387.11      2.91 o 
  -2  -1   6       87.46       84.17      1.45 o 
  -1  -1   6        4.82        4.15      0.60 o 
   0  -1   6      900.19      890.94      8.47 o 
   1  -1   6     1710.36     1849.43     26.15 o 
   2  -1   6     1798.83     1738.23     15.57 o 
   3  -1   6      179.01      187.39      2.62 o 
   4  -1   6      216.61      206.67      6.53 o 
   5  -1   6      145.02      153.68      7.65 o 
   6  -1   6       91.11       97.24      9.28 o 
   7  -1   6        1.97       -0.24      3.68 o 
   8  -1   6        3.88        6.39      4.28 o 
 -12   0   6       40.06       40.34      5.25 o 
 -11   0   6       24.15       28.73      3.39 o 
 -10   0   6       24.03       30.01      2.24 o 
  -9   0   6       14.48        8.41      1.56 o 
  -8   0   6      150.15      157.63      3.03 o 
  -7   0   6      609.28      595.97      7.18 o 
  -6   0   6     2315.92     2280.16     25.31 o 
  -5   0   6        2.39        2.98      0.67 o 
  -4   0   6     3066.31     3211.18     56.51 o 
  -3   0   6     5143.60     5252.36     87.31 o 
  -2   0   6      403.63      412.52      7.81 o 
  -1   0   6      309.63      366.93      2.45 o 
   0   0   6     2020.84     2237.80     20.23 o 
   1   0   6        6.57        8.80      0.98 o 
   2   0   6       11.74       21.39      1.28 o 
   3   0   6       69.52       77.11      1.71 o 
   4   0   6       20.00       21.35      1.24 o 
   5   0   6      175.93      171.78      7.77 o 
   6   0   6        8.20        6.45      2.45 o 
   7   0   6       75.25       76.43      8.51 o 
   8   0   6      189.77      209.05      8.17 o 
 -12   1   6        0.42        3.91      2.85 o 
 -11   1   6        2.13        3.50      1.64 o 
 -10   1   6       43.13       47.55      1.95 o 
  -9   1   6      174.96      176.92     10.05 o 
  -8   1   6        6.83        4.76      1.47 o 
  -7   1   6      232.98      251.12      3.37 o 
  -6   1   6       33.45       36.42      1.65 o 
  -5   1   6      103.30      107.20      1.29 o 
  -4   1   6       34.01       30.82      0.75 o 
  -3   1   6      715.15      657.02     11.11 o 
  -2   1   6      229.67      194.54      4.48 o 
  -1   1   6      801.37      699.39      9.43 o 
   0   1   6     2483.00     2439.27     33.08 o 
   1   1   6       93.16       94.67      2.35 o 
   2   1   6        2.23        2.58      0.93 o 
   3   1   6      420.76      419.70      5.31 o 
   4   1   6      235.43      222.13     10.63 o 
   5   1   6      228.85      238.91      6.06 o 
   6   1   6        2.39        0.67      2.39 o 
   7   1   6      365.14      372.14     10.19 o 
 -12   2   6       19.77       22.31      3.36 o 
 -11   2   6       35.79       27.33      2.35 o 
 -10   2   6      315.14      279.63      7.51 o 
  -9   2   6       15.31       11.00      1.59 o 
  -8   2   6       17.17       14.45      1.44 o 
  -7   2   6      449.20      432.69      4.63 o 
  -6   2   6      272.69      280.62      3.91 o 
  -5   2   6        1.24        2.56      0.88 o 
  -4   2   6      619.08      643.18      9.24 o 
  -3   2   6     1147.82     1107.11      9.18 o 
  -2   2   6      589.35      597.60      4.74 o 
  -1   2   6        0.05        1.16      0.60 o 
   0   2   6     1661.85     1634.66     16.17 o 
   1   2   6      181.99      177.12      6.25 o 
   2   2   6       36.71       49.31      3.91 o 
   3   2   6       24.19       31.22      2.70 o 
   4   2   6       21.87       27.58      1.92 o 
   5   2   6        8.96        0.49      2.84 o 
   6   2   6       58.51       50.99      6.18 o 
   7   2   6       21.66       30.47      4.04 o 
 -12   3   6       24.16       33.62      4.23 o 
 -11   3   6        7.47       10.09      2.27 o 
 -10   3   6      443.59      474.37      8.14 o 
  -9   3   6       96.82      108.34      3.57 o 
  -8   3   6        9.25        6.13      1.34 o 
  -7   3   6     1369.88     1421.55     20.42 o 
  -6   3   6      741.14      715.83     13.16 o 
  -5   3   6      596.75      604.02      5.88 o 
  -4   3   6       59.34       56.76      1.47 o 
  -3   3   6       73.61       82.42      2.44 o 
  -2   3   6        9.45       14.03      2.76 o 
  -1   3   6       49.59       50.98      1.34 o 
   0   3   6      132.23      133.90      2.32 o 
   1   3   6      114.40      125.37      3.79 o 
   2   3   6      924.54      842.24     16.02 o 
   3   3   6        0.08        2.13      2.84 o 
   4   3   6       51.75       59.88      1.75 o 
   5   3   6        8.28        7.14      2.32 o 
   6   3   6        1.05        2.70      4.07 o 
   7   3   6      104.68      115.41      9.53 o 
 -12   4   6       12.26        5.75      2.71 o 
 -11   4   6        2.91        2.22      1.51 o 
 -10   4   6       11.99       13.08      2.35 o 
  -9   4   6        1.29        3.31      1.74 o 
  -8   4   6      347.33      319.35      5.01 o 
  -7   4   6      127.42      117.08      3.53 o 
  -6   4   6      138.58      154.44      2.49 o 
  -5   4   6      548.37      518.26      6.19 o 
  -4   4   6      549.51      500.58      6.22 o 
  -3   4   6      102.72      101.98      2.71 o 
  -2   4   6     1959.80     2022.84     42.80 o 
  -1   4   6       55.87       62.91      2.30 o 
   0   4   6      741.41      768.06     15.30 o 
   1   4   6      976.99      909.29      9.86 o 
   2   4   6      192.46      180.50      3.16 o 
   3   4   6       52.04       69.13      5.17 o 
   4   4   6        0.54       -0.92      1.40 o 
   5   4   6       97.83       80.25      7.22 o 
   6   4   6       40.97       47.99      7.07 o 
 -12   5   6        0.50        0.01      2.56 o 
 -11   5   6        2.21        2.04      2.15 o 
 -10   5   6      134.12      132.95      4.63 o 
  -9   5   6        8.53       10.84      4.28 o 
  -8   5   6        0.00       -0.09      2.70 o 
  -7   5   6       29.23       37.27      1.76 o 
  -6   5   6     1154.07     1119.45     13.86 o 
  -5   5   6     1059.27     1040.51     14.73 o 
  -4   5   6      242.00      231.67      5.06 o 
  -3   5   6       47.36       42.26      2.23 o 
  -2   5   6      887.16      922.64     11.03 o 
  -1   5   6       11.86       11.04      1.69 o 
   0   5   6       14.95       20.09      1.88 o 
   1   5   6      400.22      417.34      8.21 o 
   2   5   6      114.32      131.54      4.09 o 
   3   5   6        0.44        0.49      1.55 o 
   4   5   6      623.82      582.00      9.90 o 
   5   5   6      158.91      159.96      9.98 o 
   6   5   6       58.86       63.71      7.93 o 
 -12   6   6        1.47        2.61      3.29 o 
 -11   6   6        9.88       13.21      2.02 o 
 -10   6   6      118.71      132.31      5.88 o 
  -9   6   6      214.82      208.61      6.53 o 
  -8   6   6      154.03      137.07      3.93 o 
  -7   6   6      117.13      146.40      4.40 o 
  -6   6   6      629.13      614.89     12.04 o 
  -5   6   6      441.41      444.33      5.73 o 
  -4   6   6        1.41        3.39      3.12 o 
  -3   6   6      606.68      585.41      7.38 o 
  -2   6   6      235.25      249.28      9.04 o 
  -1   6   6      335.51      297.43     14.60 o 
   0   6   6       10.01       10.60      1.93 o 
   1   6   6      136.07      143.80     11.91 o 
   2   6   6       98.14       95.34      5.60 o 
   3   6   6       63.44       81.68      4.24 o 
   4   6   6        8.53        8.12      2.22 o 
   5   6   6      187.41      188.30     17.91 o 
 -12   7   6      127.07      112.15     11.82 o 
 -11   7   6        1.61        1.40      2.85 o 
 -10   7   6      317.74      300.11     13.75 o 
  -9   7   6       42.56       33.97      3.77 o 
  -8   7   6      224.07      229.80      6.97 o 
  -7   7   6      231.15      208.58      4.73 o 
  -6   7   6       51.77       47.64      2.57 o 
  -5   7   6     1043.39     1016.21     29.61 o 
  -4   7   6        0.26        2.69      1.25 o 
  -3   7   6      268.93      255.46      5.18 o 
  -2   7   6       36.22       39.83      2.75 o 
  -1   7   6      232.26      217.52      6.27 o 
   0   7   6       14.68       13.30      2.61 o 
   1   7   6       48.51       45.35      5.45 o 
   2   7   6       50.92       64.25      4.82 o 
   3   7   6       18.48       16.93      2.69 o 
   4   7   6        0.06       -3.24      4.10 o 
 -11   8   6        3.19        4.66      3.27 o 
 -10   8   6        4.10        1.75      2.58 o 
  -9   8   6       36.81       44.73      5.36 o 
  -8   8   6       11.69        9.88      2.26 o 
  -7   8   6       16.70       19.17      1.93 o 
  -6   8   6        1.89        2.64      1.43 o 
  -5   8   6      516.69      493.02     10.22 o 
  -4   8   6        3.36        3.40      1.86 o 
  -3   8   6      176.02      172.93      4.26 o 
  -2   8   6      575.50      596.18      9.41 o 
  -1   8   6       48.14       45.02      3.33 o 
   0   8   6        2.96        3.09      2.00 o 
   1   8   6      338.97      384.44      8.72 o 
   2   8   6        3.14        5.47      3.33 o 
   3   8   6       10.80       13.62      4.07 o 
 -11   9   6        8.23        6.21      3.42 o 
 -10   9   6       83.77       90.14      4.01 o 
  -9   9   6       21.00       15.75      2.40 o 
  -8   9   6        1.98        1.24      1.61 o 
  -7   9   6       11.11        5.64      1.78 o 
  -6   9   6      261.41      251.84     10.60 o 
  -5   9   6       38.13       37.09      3.17 o 
  -4   9   6      459.74      455.37      9.20 o 
  -3   9   6       26.44       22.25      2.35 o 
  -2   9   6       35.94       40.92      2.92 o 
  -1   9   6      216.67      205.77     10.54 o 
   0   9   6       66.16       70.80      4.83 o 
   1   9   6       30.68       33.66      3.62 o 
   2   9   6        3.33        6.80      3.03 o 
   3   9   6       18.87       24.15      6.27 o 
 -10  10   6       42.00       46.95      3.62 o 
  -9  10   6      154.50      166.37      6.63 o 
  -8  10   6        6.23        7.36      2.51 o 
  -7  10   6       57.07       57.44      3.87 o 
  -6  10   6       91.58       93.83      4.74 o 
  -5  10   6      200.44      191.87      7.86 o 
  -4  10   6      129.32      129.11      7.07 o 
  -3  10   6        3.32        2.53      1.96 o 
  -2  10   6      103.73      102.96     14.26 o 
  -1  10   6       88.65       86.82      5.87 o 
   0  10   6        0.55       -1.38      3.08 o 
   1  10   6       38.58       33.42      4.06 o 
 -10  11   6        1.36        3.34      2.90 o 
  -9  11   6       37.72       41.84      3.56 o 
  -8  11   6      355.30      366.57     10.24 o 
  -7  11   6      111.51      109.62      4.42 o 
  -6  11   6        0.20       -0.18      2.98 o 
  -5  11   6       14.09       15.51      2.60 o 
  -4  11   6       13.41       12.05      3.13 o 
  -3  11   6       91.02      101.01      5.43 o 
  -2  11   6       17.53        8.84      3.19 o 
  -1  11   6      159.59      156.77     18.28 o 
   0  11   6       15.35       14.65      3.49 o 
  -8  12   6       13.06        9.61      2.70 o 
  -7  12   6       74.19       71.70      5.72 o 
  -6  12   6        0.01        0.18      2.37 o 
  -5  12   6      239.17      230.84      6.81 o 
  -4  12   6       87.04       82.57     11.78 o 
  -3  12   6       20.04       15.88      3.54 o 
  -2  12   6       91.34       95.93      6.48 o 
  -5  13   6       29.91       31.15      5.41 o 
  -1 -14   7        4.06        3.42      4.90 o 
   0 -14   7       72.74       70.57      6.15 o 
   1 -14   7       10.46        5.71      3.16 o 
   2 -14   7       30.68       28.93      4.08 o 
   3 -14   7       87.23       94.45      9.21 o 
  -3 -13   7       36.95       33.77      4.09 o 
  -2 -13   7        6.95        9.69      2.74 o 
  -1 -13   7        6.00        4.36      2.68 o 
   0 -13   7       10.88       10.44      3.11 o 
   1 -13   7        1.28        1.27      2.50 o 
   2 -13   7       29.95       31.59      3.25 o 
   3 -13   7       12.02        6.97      2.50 o 
   4 -13   7        0.08        0.52      2.06 o 
   5 -13   7        8.85        5.31      2.51 o 
  -4 -12   7       23.73       18.70      2.94 o 
  -3 -12   7        6.99        2.16      2.14 o 
  -2 -12   7      141.01      145.98      5.50 o 
  -1 -12   7        4.95        7.23      2.29 o 
   0 -12   7        2.54        1.42      2.06 o 
   1 -12   7       93.49       74.88      5.07 o 
   2 -12   7       41.86       55.86      4.00 o 
   3 -12   7       34.19       36.12      3.06 o 
   4 -12   7      105.22      124.17      7.50 o 
   5 -12   7      114.23      145.56     12.72 o 
   6 -12   7        9.97        7.64      2.47 o 
  -6 -11   7        5.44        5.65      3.23 o 
  -5 -11   7        2.10        3.61      3.11 o 
  -4 -11   7        7.06        4.25      2.46 o 
  -3 -11   7       30.19       30.12      3.12 o 
  -2 -11   7        0.22       -1.23      1.80 o 
  -1 -11   7       25.98       32.29      3.01 o 
   0 -11   7        0.14        2.80      2.56 o 
   1 -11   7       88.69      100.81      4.30 o 
   2 -11   7        1.91        0.41      1.64 o 
   3 -11   7        9.16        5.70      2.37 o 
   4 -11   7       75.06       86.75      5.14 o 
   5 -11   7       53.99       40.52      3.03 o 
   6 -11   7      102.64      101.46      5.68 o 
   7 -11   7        8.20        5.22      2.49 o 
  -7 -10   7        0.20        3.55      2.60 o 
  -6 -10   7       18.46       20.42      2.74 o 
  -5 -10   7       42.22       49.07      3.39 o 
  -4 -10   7       57.21       70.51      7.90 o 
  -3 -10   7       25.32       17.34      2.64 o 
  -2 -10   7       48.43       43.66      2.67 o 
  -1 -10   7       18.73       13.49      2.01 o 
   0 -10   7      119.86      152.76      5.30 o 
   1 -10   7       37.59       40.41      3.02 o 
   2 -10   7       40.69       20.07      3.83 o 
   3 -10   7       21.58       36.95      9.04 o 
   4 -10   7       22.88       20.12      2.32 o 
   5 -10   7       10.72        7.00      1.95 o 
   6 -10   7       59.97       77.63      5.83 o 
   7 -10   7       29.36       20.43      3.21 o 
  -7  -9   7       11.69       12.79      2.26 o 
  -6  -9   7      103.64      109.14      4.99 o 
  -5  -9   7       11.60       11.59      2.08 o 
  -4  -9   7       55.43       49.14      2.78 o 
  -3  -9   7      247.56      215.55      5.44 o 
  -2  -9   7      332.50      306.51      9.23 o 
  -1  -9   7      253.65      218.99      7.40 o 
   0  -9   7       58.78       78.07      3.79 o 
   1  -9   7      652.12      579.04     10.53 o 
   2  -9   7        4.47        4.66      1.80 o 
   3  -9   7       16.59       15.69      2.23 o 
   4  -9   7       11.33        6.68      1.81 o 
   5  -9   7        9.74        6.63      2.23 o 
   6  -9   7       24.34       20.58      4.42 o 
   7  -9   7        1.81        0.00      3.37 o 
  -8  -8   7       18.32       15.00      3.37 o 
  -7  -8   7       40.50       33.68      3.63 o 
  -6  -8   7      160.65      162.97      4.09 o 
  -5  -8   7      362.24      357.48      7.71 o 
  -4  -8   7      231.45      242.30      4.95 o 
  -3  -8   7      125.25      135.49      3.71 o 
  -2  -8   7      600.18      553.64     14.79 o 
  -1  -8   7      108.39      122.92      7.58 o 
   0  -8   7      768.66      809.23     11.21 o 
   1  -8   7       29.66       32.35      2.06 o 
   2  -8   7      158.86      157.09      4.32 o 
   3  -8   7        1.16        1.36      1.53 o 
   4  -8   7       58.33       57.02      4.71 o 
   5  -8   7       52.49       45.03      4.96 o 
   6  -8   7       55.11       48.63      5.83 o 
   7  -8   7       28.12       28.54      2.63 o 
   8  -8   7        4.05        2.79      3.45 o 
  -9  -7   7      135.51      126.08      9.56 o 
  -8  -7   7        0.40        0.82      1.59 o 
  -7  -7   7       33.52       36.98      2.35 o 
  -6  -7   7      195.32      187.42      4.74 o 
  -5  -7   7      157.96      132.65      6.14 o 
  -4  -7   7        5.76        2.78      1.32 o 
  -3  -7   7      185.23      167.38      5.14 o 
  -2  -7   7        7.70       14.37      1.94 o 
  -1  -7   7      144.58      132.91      4.29 o 
   0  -7   7       39.55       37.55      1.85 o 
   1  -7   7      146.34      130.27      2.94 o 
   2  -7   7      974.06      993.77     15.23 o 
   3  -7   7      510.57      524.59      8.88 o 
   4  -7   7       14.62       11.84      1.93 o 
   5  -7   7       69.65       66.57      2.60 o 
   6  -7   7      246.04      256.43      8.87 o 
   7  -7   7        0.32        0.67      1.45 o 
   8  -7   7        6.34        5.20      4.69 o 
  -9  -6   7        7.06       11.22      2.79 o 
  -8  -6   7       77.08       78.30      4.25 o 
  -7  -6   7        6.52        4.21      1.68 o 
  -6  -6   7      389.27      381.51      5.62 o 
  -5  -6   7        2.31        0.56      1.31 o 
  -4  -6   7        0.22        1.40      1.13 o 
  -3  -6   7      368.68      380.15      7.41 o 
  -2  -6   7        3.36        6.57      1.14 o 
  -1  -6   7      533.42      550.84      7.38 o 
   0  -6   7       28.40       16.14      2.05 o 
   1  -6   7       27.40       41.08      2.55 o 
   2  -6   7     1330.24     1360.21     15.49 o 
   3  -6   7      126.11      117.58      3.05 o 
   4  -6   7        1.17        0.26      1.27 o 
   5  -6   7        0.91        2.48      1.48 o 
   6  -6   7      109.27      105.01      3.54 o 
   7  -6   7        9.73       10.95      2.50 o 
   8  -6   7       24.07       14.49      5.05 o 
 -10  -5   7        6.43        9.36      4.22 o 
  -9  -5   7        0.03        2.51      1.51 o 
  -8  -5   7       67.23       53.89      7.61 o 
  -7  -5   7       35.58       41.22      2.16 o 
  -6  -5   7      451.75      433.77      6.28 o 
  -5  -5   7      491.06      464.69      5.68 o 
  -4  -5   7      837.30      810.75     13.31 o 
  -3  -5   7      594.21      579.30      6.52 o 
  -2  -5   7      431.33      467.70      5.47 o 
  -1  -5   7       35.11       50.55      1.69 o 
   0  -5   7      337.76      409.04      7.61 o 
   1  -5   7       62.07       66.89      2.06 o 
   2  -5   7      202.87      199.13      6.12 o 
   3  -5   7       50.24       42.53      2.39 o 
   4  -5   7       37.94       42.83      2.51 o 
   5  -5   7        8.10       11.04      1.59 o 
   6  -5   7      179.58      163.56     12.40 o 
   7  -5   7      151.48      159.16     10.31 o 
   8  -5   7       28.27       29.50      4.26 o 
 -10  -4   7        6.07        0.33      3.03 o 
  -9  -4   7       43.54       58.48      4.93 o 
  -8  -4   7        0.09        1.11      1.80 o 
  -7  -4   7        5.89        2.70      2.00 o 
  -6  -4   7       12.12       14.70      1.84 o 
  -5  -4   7       95.83       94.15      2.50 o 
  -4  -4   7      134.46      122.86      1.87 o 
  -3  -4   7      163.48      200.00      3.27 o 
  -2  -4   7      474.80      498.96      5.39 o 
  -1  -4   7     1005.17      967.44      8.08 o 
   0  -4   7      220.23      214.82      2.56 o 
   1  -4   7      502.45      461.36      4.85 o 
   2  -4   7      328.42      311.38      3.86 o 
   3  -4   7      384.58      345.27      5.61 o 
   4  -4   7       67.58       63.77      2.97 o 
   5  -4   7      265.02      259.40     11.84 o 
   6  -4   7      495.72      504.50     25.63 o 
   7  -4   7       93.51      104.84      5.38 o 
   8  -4   7       16.43       16.90      3.64 o 
 -11  -3   7        0.65       -2.34      2.51 o 
 -10  -3   7       25.76       20.08      4.31 o 
  -9  -3   7       87.63       82.98      5.35 o 
  -8  -3   7      104.61      123.82      5.20 o 
  -7  -3   7       54.76       64.04      1.82 o 
  -6  -3   7     1485.90     1420.82     13.41 o 
  -5  -3   7      105.51      104.26      3.13 o 
  -4  -3   7     1138.65     1153.32     10.07 o 
  -3  -3   7     1553.80     1515.54     12.81 o 
  -2  -3   7     1781.30     1722.79     16.04 o 
  -1  -3   7       62.66       53.86      1.22 o 
   0  -3   7     1601.98     1539.53     13.75 o 
   1  -3   7      827.09      750.98      6.38 o 
   2  -3   7      676.14      632.53      8.20 o 
   3  -3   7     1082.62     1073.36     15.50 o 
   4  -3   7       46.06       32.46      3.42 o 
   5  -3   7        3.18        9.08      1.18 o 
   6  -3   7       40.44       54.06      3.99 o 
   7  -3   7       15.49       18.51      3.98 o 
   8  -3   7       21.22       14.16      6.07 o 
 -11  -2   7      120.67      118.47     14.70 o 
 -10  -2   7       62.14       68.23      3.80 o 
  -9  -2   7       88.01       90.57      2.73 o 
  -8  -2   7       68.94       66.90      2.33 o 
  -7  -2   7      293.61      296.72      6.93 o 
  -6  -2   7       81.48       69.42      3.41 o 
  -5  -2   7        0.65        3.57      1.57 o 
  -4  -2   7      120.47       93.76      1.66 o 
  -3  -2   7        0.90        4.46      0.50 o 
  -2  -2   7     2032.69     1839.58     15.78 o 
  -1  -2   7     6450.61     6627.63    107.10 o 
   0  -2   7     2541.56     2689.24     31.42 o 
   1  -2   7      384.56      361.81      4.77 o 
   2  -2   7     2606.33     2607.17     31.46 o 
   3  -2   7       79.62       71.81      2.93 o 
   4  -2   7       32.21       21.61      1.28 o 
   5  -2   7      282.44      311.57      7.01 o 
   6  -2   7        9.71        9.40      3.08 o 
   7  -2   7       67.65       63.66      5.69 o 
   8  -2   7      109.90      124.90      7.84 o 
 -12  -1   7       19.14       17.64      4.34 o 
 -11  -1   7      121.71      101.87      5.15 o 
 -10  -1   7       72.09       76.30      2.98 o 
  -9  -1   7      118.45      127.91      7.16 o 
  -8  -1   7      127.26      121.51      2.39 o 
  -7  -1   7       18.82       26.24      1.61 o 
  -6  -1   7      431.12      396.77      5.56 o 
  -5  -1   7      661.67      633.56      6.01 o 
  -4  -1   7       98.46       68.74      2.81 o 
  -3  -1   7      139.06      153.95      9.53 o 
  -2  -1   7      289.38      249.28     11.69 o 
  -1  -1   7      978.96      968.60      7.69 o 
   0  -1   7      480.19      486.85      3.86 o 
   1  -1   7       14.38        6.99      0.78 o 
   2  -1   7      324.02      323.40      5.47 o 
   3  -1   7      291.49      319.08      5.76 o 
   4  -1   7       27.22       33.86      4.53 o 
   5  -1   7      261.38      259.69      6.16 o 
   6  -1   7      101.27      101.22      4.66 o 
   7  -1   7       93.80      112.63     11.61 o 
 -12   0   7       38.36       31.34      4.15 o 
 -11   0   7       14.49       21.69      1.71 o 
 -10   0   7        8.33        5.60      1.26 o 
  -9   0   7       16.39       16.61      1.93 o 
  -8   0   7        0.37        2.28      1.45 o 
  -7   0   7      137.46      134.23      2.84 o 
  -6   0   7      470.15      501.37      7.98 o 
  -5   0   7      291.34      280.89      4.53 o 
  -4   0   7      220.78      250.68      2.38 o 
  -3   0   7       88.31       88.36      3.39 o 
  -2   0   7       24.60       22.78      2.20 o 
  -1   0   7        8.66        8.52      0.60 o 
   0   0   7       14.23       24.61      3.18 o 
   1   0   7        2.22        0.71      0.72 o 
   2   0   7      640.58      661.08      7.36 o 
   3   0   7      386.13      406.40      4.76 o 
   4   0   7        0.94        1.44      0.89 o 
   5   0   7       45.93       45.30      8.90 o 
   6   0   7      124.81      122.94      6.69 o 
   7   0   7       43.53       32.66      4.20 o 
 -12   1   7       12.99        5.47      4.42 o 
 -11   1   7        0.00        0.75      1.65 o 
 -10   1   7       36.01       36.28      3.80 o 
  -9   1   7       14.10       18.39      4.29 o 
  -8   1   7      176.93      193.10      3.14 o 
  -7   1   7       86.09       82.23      1.85 o 
  -6   1   7       27.40       47.89      1.42 o 
  -5   1   7       67.70       58.80      0.90 o 
  -4   1   7     1143.45     1124.40     24.77 o 
  -3   1   7      249.19      237.78      8.29 o 
  -2   1   7       71.70       88.28      2.41 o 
  -1   1   7      244.52      185.69      2.33 o 
   0   1   7        0.73        5.34      1.68 o 
   1   1   7      974.78      945.33     11.49 o 
   2   1   7      655.09      630.37      8.81 o 
   3   1   7      283.35      297.13      5.52 o 
   4   1   7      368.85      378.51      7.22 o 
   5   1   7      253.34      254.49      6.25 o 
   6   1   7       81.19       74.99      4.66 o 
   7   1   7       76.75       75.21     12.83 o 
 -12   2   7      140.38      139.09     16.28 o 
 -11   2   7        9.33       12.52      3.99 o 
 -10   2   7        0.05       -1.45      1.45 o 
  -9   2   7      248.31      248.55      3.85 o 
  -8   2   7      262.82      246.15      3.34 o 
  -7   2   7      100.23      100.21      2.58 o 
  -6   2   7       28.17       25.98      1.12 o 
  -5   2   7      349.46      357.41      4.65 o 
  -4   2   7      216.87      188.12      6.79 o 
  -3   2   7      256.66      209.37      3.80 o 
  -2   2   7      121.86       94.17      1.79 o 
  -1   2   7      108.81       99.78      5.38 o 
   0   2   7     2291.31     2236.18     30.18 o 
   1   2   7      854.53      827.64     10.40 o 
   2   2   7      199.85      201.76      4.35 o 
   3   2   7      238.95      279.38     12.15 o 
   4   2   7      106.08       94.86      2.78 o 
   5   2   7       96.40       59.94     48.20 o 
   6   2   7        2.16        4.45      2.73 o 
 -12   3   7       50.43       46.48      7.28 o 
 -11   3   7       88.76       94.32      2.82 o 
 -10   3   7      138.34      116.52      2.86 o 
  -9   3   7      129.64      120.37      3.87 o 
  -8   3   7      520.63      575.39      8.62 o 
  -7   3   7      189.51      207.78      3.47 o 
  -6   3   7       68.08       66.99      1.72 o 
  -5   3   7      899.25      945.08     13.13 o 
  -4   3   7     2867.45     2811.18     31.33 o 
  -3   3   7     2416.11     2282.83     23.92 o 
  -2   3   7        7.69        6.28      0.71 o 
  -1   3   7     1500.20     1515.74     18.45 o 
   0   3   7     3242.84     3239.12     41.18 o 
   1   3   7      224.66      226.22     12.30 o 
   2   3   7      172.36      172.57      3.65 o 
   3   3   7       97.43       83.67      2.32 o 
   4   3   7        2.05        2.52      1.25 o 
   5   3   7      103.10       83.93      7.04 o 
   6   3   7       31.97       29.79      6.12 o 
 -12   4   7       67.60       68.12      6.47 o 
 -11   4   7        0.74        1.43      1.53 o 
 -10   4   7       35.82       29.66      2.17 o 
  -9   4   7       39.64       57.16      3.31 o 
  -8   4   7       93.04      107.36      2.79 o 
  -7   4   7      800.08      802.48     10.52 o 
  -6   4   7      194.30      184.59      2.95 o 
  -5   4   7      362.18      393.84      5.24 o 
  -4   4   7      871.44      886.59     11.14 o 
  -3   4   7     1728.64     1736.42     20.56 o 
  -2   4   7      131.04      119.39      6.96 o 
  -1   4   7      106.68      106.96      3.73 o 
   0   4   7       39.78       36.61      1.89 o 
   1   4   7      111.22      105.94      2.46 o 
   2   4   7      155.00      169.87      3.52 o 
   3   4   7       85.26      105.17      6.47 o 
   4   4   7      283.43      241.84      7.14 o 
   5   4   7       64.55       80.22      7.34 o 
 -12   5   7       32.76       15.36      3.34 o 
 -11   5   7        3.69        4.83      1.58 o 
 -10   5   7      376.11      402.35      7.19 o 
  -9   5   7        0.45        0.31      1.26 o 
  -8   5   7       57.95       60.53      2.88 o 
  -7   5   7      863.76      848.51     14.21 o 
  -6   5   7      117.47      125.71      4.34 o 
  -5   5   7      101.56      120.10      2.67 o 
  -4   5   7      848.69      854.87      9.49 o 
  -3   5   7        5.97        7.17      1.74 o 
  -2   5   7      594.10      594.46     16.97 o 
  -1   5   7      346.71      349.31     12.71 o 
   0   5   7      138.60      125.87      3.28 o 
   1   5   7      698.85      633.08      8.34 o 
   2   5   7      199.56      189.80      3.71 o 
   3   5   7       29.76       21.65      2.38 o 
   4   5   7      191.38      184.15      5.52 o 
   5   5   7       59.97       64.98      7.54 o 
 -12   6   7        1.15        2.36      2.32 o 
 -11   6   7        5.44        4.13      4.84 o 
 -10   6   7      224.69      219.92      4.94 o 
  -9   6   7       50.67       58.95      3.45 o 
  -8   6   7        3.27        5.40      2.28 o 
  -7   6   7      288.06      312.58      4.55 o 
  -6   6   7       60.14       61.32      2.21 o 
  -5   6   7       28.15       33.75      3.10 o 
  -4   6   7       88.45       93.77      3.74 o 
  -3   6   7      444.52      418.12      7.86 o 
  -2   6   7      346.97      321.69      5.77 o 
  -1   6   7      319.30      315.01      5.27 o 
   0   6   7       39.79       45.34      6.93 o 
   1   6   7        0.65        2.01      2.23 o 
   2   6   7      123.19      142.78      3.97 o 
   3   6   7        0.18        0.51      1.27 o 
   4   6   7        9.72        2.61      4.01 o 
 -12   7   7       12.70       13.39      3.83 o 
 -11   7   7        0.32       -1.87      2.67 o 
  -9   7   7       68.50       68.50      9.55 o 
  -8   7   7       91.78       76.84      3.11 o 
  -7   7   7        0.71        1.12      2.00 o 
  -6   7   7       16.11       11.61      2.44 o 
  -5   7   7      195.13      189.04      4.01 o 
  -4   7   7      209.40      190.65     11.84 o 
  -3   7   7      218.65      204.58     13.34 o 
  -2   7   7      244.50      263.97      5.80 o 
  -1   7   7       36.30       32.71      2.33 o 
   0   7   7       84.58       83.82      4.29 o 
   1   7   7      231.81      247.64      9.93 o 
   2   7   7        8.42        7.42      1.71 o 
   3   7   7        5.84       11.36      2.94 o 
 -11   8   7        2.94        5.55      3.06 o 
 -10   8   7      202.74      212.50      7.31 o 
  -9   8   7       15.99       18.16      5.45 o 
  -8   8   7       12.13        4.81      1.93 o 
  -7   8   7      121.49      140.10      5.63 o 
  -6   8   7      284.69      303.92      6.71 o 
  -5   8   7      251.42      256.27      5.60 o 
  -4   8   7       75.04       82.66      6.27 o 
  -3   8   7      116.74      122.12      4.32 o 
  -2   8   7      522.21      557.47     11.26 o 
  -1   8   7       92.46      100.46      7.26 o 
   0   8   7        5.66        6.63      2.33 o 
   1   8   7        3.71        6.10      2.52 o 
   2   8   7        4.76        4.51      1.82 o 
   3   8   7        1.24        2.52      1.61 o 
 -11   9   7       31.95       24.12      4.01 o 
 -10   9   7       12.15        9.75      2.39 o 
  -9   9   7      203.56      198.08      5.28 o 
  -8   9   7        0.79        1.34      2.67 o 
  -7   9   7      251.42      259.73      8.60 o 
  -6   9   7      492.50      483.82     13.22 o 
  -5   9   7      123.14      115.10      3.60 o 
  -4   9   7      404.83      397.75     13.29 o 
  -3   9   7        5.19        3.96      2.20 o 
  -2   9   7       63.24       74.19      3.42 o 
  -1   9   7       38.24       38.17      4.43 o 
   0   9   7      101.63       93.04      4.60 o 
   1   9   7       36.68       37.21      3.93 o 
   2   9   7       28.49       28.47      5.15 o 
 -10  10   7      161.62      155.31      5.35 o 
  -9  10   7      323.51      314.63      9.95 o 
  -8  10   7        0.96        0.47      1.74 o 
  -7  10   7        0.07       -1.37      2.89 o 
  -6  10   7       66.82       59.01      2.97 o 
  -5  10   7       28.67       24.65      2.55 o 
  -4  10   7       36.31       32.17      3.39 o 
  -3  10   7        9.05        7.51      2.24 o 
  -2  10   7        1.36        4.88      3.96 o 
  -1  10   7      344.79      358.26     10.41 o 
   0  10   7        0.07        0.84      3.03 o 
  -9  11   7       17.33       14.32      2.68 o 
  -8  11   7       16.34       19.41      3.26 o 
  -7  11   7       33.45       43.98      3.05 o 
  -6  11   7       54.63       45.61      5.41 o 
  -5  11   7       74.09       82.55      3.99 o 
  -4  11   7       20.76       18.93      3.45 o 
  -3  11   7       11.00        5.74      2.99 o 
  -2  11   7      164.60      162.97     19.57 o 
  -1  11   7       59.50       63.61      7.91 o 
  -7  12   7       73.15       71.37      6.07 o 
  -6  12   7       27.82       18.12      3.65 o 
  -5  12   7       86.09       83.09     11.76 o 
  -4  12   7        1.42       -1.86      2.95 o 
  -3  12   7       42.15       53.73     14.62 o 
   1 -14   8        4.80        4.57      4.10 o 
  -3 -13   8        3.65        3.99      2.50 o 
  -2 -13   8       13.92        7.79      2.94 o 
  -1 -13   8        9.38        5.15      2.75 o 
   0 -13   8        3.80        4.27      2.38 o 
   1 -13   8       28.75       26.80      3.16 o 
   2 -13   8        0.07        0.50      2.47 o 
   3 -13   8       39.39       54.14     11.07 o 
   4 -13   8        0.23        0.79      2.15 o 
  -4 -12   8       15.87       18.20      2.89 o 
  -3 -12   8        0.27        2.69      2.44 o 
  -2 -12   8        1.92        2.39      2.28 o 
  -1 -12   8        0.06        1.20      2.12 o 
   0 -12   8       39.98       47.23      8.23 o 
   1 -12   8      123.72      126.15      5.23 o 
   2 -12   8       14.62       13.51      2.51 o 
   3 -12   8       37.16       37.30      3.14 o 
   4 -12   8      225.87      221.46      6.11 o 
   5 -12   8       22.62       17.93      3.32 o 
  -6 -11   8        2.53        2.11      4.69 o 
  -5 -11   8        0.05       -0.90      2.03 o 
  -4 -11   8        3.39        5.24      2.54 o 
  -3 -11   8        1.25        1.04      2.51 o 
  -2 -11   8        9.99       10.50      2.24 o 
  -1 -11   8       81.22       83.19      5.07 o 
   0 -11   8        9.16        9.03      2.15 o 
   1 -11   8       19.23       19.78      2.65 o 
   2 -11   8        1.49        1.85      1.84 o 
   3 -11   8       45.32       32.35      2.85 o 
   4 -11   8        0.43        6.18      3.02 o 
   5 -11   8       24.23       27.09      2.81 o 
   6 -11   8        5.13        6.46      2.50 o 
  -7 -10   8        2.11        1.75      2.11 o 
  -6 -10   8        9.80       16.75      2.82 o 
  -5 -10   8       79.89       92.41      3.68 o 
  -4 -10   8      205.74      230.62      7.15 o 
  -3 -10   8      151.04      172.57      5.06 o 
  -2 -10   8        5.05        7.15      2.11 o 
  -1 -10   8       10.18       12.94      2.05 o 
   0 -10   8      118.49      121.57      4.90 o 
   1 -10   8       38.22       42.11      8.41 o 
   2 -10   8      143.87      154.77      7.43 o 
   3 -10   8      149.31      144.65      5.37 o 
   4 -10   8       29.37       18.98      2.35 o 
   5 -10   8        1.42        2.64      3.15 o 
   6 -10   8        0.53        2.77      2.28 o 
  -7  -9   8       20.97       21.53      2.51 o 
  -6  -9   8        4.33        5.93      1.93 o 
  -5  -9   8      136.82      130.55      3.89 o 
  -4  -9   8       34.55       34.26      5.11 o 
  -3  -9   8        9.75        5.94      1.71 o 
  -2  -9   8      213.76      220.68     11.54 o 
  -1  -9   8        7.78       13.25      1.81 o 
   0  -9   8       11.07        1.17      1.57 o 
   1  -9   8       12.90       32.67      5.24 o 
   2  -9   8       32.53       19.96      2.03 o 
   3  -9   8       28.21       19.18      2.45 o 
   4  -9   8       59.38       65.41      2.96 o 
   5  -9   8       92.57       93.57      3.43 o 
   6  -9   8        0.24        1.77      2.39 o 
   7  -9   8       34.87       44.11      3.47 o 
  -8  -8   8        0.45        0.97      1.70 o 
  -7  -8   8       82.89       85.08     12.12 o 
  -6  -8   8       67.28       48.95      9.08 o 
  -5  -8   8        0.96        1.25      1.68 o 
  -4  -8   8       17.91       19.38      1.90 o 
  -3  -8   8        3.14        2.58      1.56 o 
  -2  -8   8       24.88       28.57      2.60 o 
  -1  -8   8        0.14        2.04      1.41 o 
   0  -8   8      110.29       79.26      3.04 o 
   1  -8   8      645.68      610.05      8.66 o 
   2  -8   8        4.78        1.26      1.48 o 
   3  -8   8      210.42      211.67      5.01 o 
   4  -8   8      292.88      320.25      6.36 o 
   5  -8   8        2.02        3.08      1.97 o 
   6  -8   8       70.17       74.32      4.13 o 
   7  -8   8        3.44        3.42      1.98 o 
  -9  -7   8      105.06       94.18      5.10 o 
  -8  -7   8       22.70       16.74      2.61 o 
  -7  -7   8       22.68       17.85      2.04 o 
  -6  -7   8      135.91      126.02      7.55 o 
  -5  -7   8        4.83        9.80      1.59 o 
  -4  -7   8       13.69       14.90      2.73 o 
  -3  -7   8        2.28       -0.15      1.26 o 
  -2  -7   8       20.56       12.94      1.55 o 
  -1  -7   8        6.62       21.48      1.55 o 
   0  -7   8      107.35       92.12      2.39 o 
   1  -7   8      125.83      138.47      3.03 o 
   2  -7   8      237.86      233.61      7.50 o 
   3  -7   8       37.69       37.12      2.01 o 
   4  -7   8        3.36        4.82      1.48 o 
   5  -7   8        9.82        7.34      2.66 o 
   6  -7   8       84.70       71.54      3.52 o 
   7  -7   8        1.24        2.87      2.78 o 
  -9  -6   8       21.20       29.83      2.53 o 
  -8  -6   8       68.54       79.90      2.92 o 
  -7  -6   8        3.53        3.89      1.73 o 
  -6  -6   8      101.59       95.37      3.21 o 
  -5  -6   8        5.00        3.79      1.43 o 
  -4  -6   8      662.67      634.57     10.82 o 
  -3  -6   8      156.91      187.09      3.88 o 
  -2  -6   8      134.65      135.86      4.30 o 
  -1  -6   8      592.05      585.72      6.51 o 
   0  -6   8        1.02        2.47      1.55 o 
   1  -6   8      394.78      354.43      5.20 o 
   2  -6   8      486.12      459.37      5.88 o 
   3  -6   8       73.17       69.89      2.54 o 
   4  -6   8        6.92        7.73      1.72 o 
   5  -6   8      102.35      104.76      5.76 o 
   6  -6   8       27.18       26.45      3.67 o 
   7  -6   8        0.18        1.52      3.34 o 
 -10  -5   8       46.37       58.21      5.67 o 
  -9  -5   8        1.05        1.30      1.95 o 
  -8  -5   8       22.46       17.99      5.84 o 
  -7  -5   8      147.26      146.34      4.34 o 
  -6  -5   8      344.13      369.47      5.57 o 
  -5  -5   8      899.70      918.59     10.98 o 
  -4  -5   8       36.54       30.98      3.87 o 
  -3  -5   8      659.90      638.11      7.12 o 
  -2  -5   8      413.50      406.13      5.50 o 
  -1  -5   8       26.75       27.37      1.21 o 
   0  -5   8      116.57      127.60      5.89 o 
   1  -5   8      673.01      636.65      8.45 o 
   2  -5   8       70.65       74.65      2.63 o 
   3  -5   8      116.10      112.46      3.94 o 
   4  -5   8       12.80       10.57      1.88 o 
   5  -5   8       95.74       90.84      2.99 o 
   6  -5   8       16.67      288.03     17.11 o 
   7  -5   8        5.93        7.25      4.51 o 
 -10  -4   8       55.59       54.41      8.97 o 
  -9  -4   8       40.41       45.47      4.31 o 
  -8  -4   8        4.01        3.98      1.98 o 
  -7  -4   8       15.06       18.94      1.56 o 
  -6  -4   8      660.13      636.17      6.38 o 
  -5  -4   8      409.59      427.51      6.61 o 
  -4  -4   8       16.67       15.83      1.23 o 
  -3  -4   8       83.07       59.26      2.95 o 
  -2  -4   8      658.42      640.98      7.01 o 
  -1  -4   8       14.65        6.87      1.16 o 
   0  -4   8       89.38       90.35      1.57 o 
   1  -4   8       24.06       33.41      5.66 o 
   2  -4   8     1313.77     1300.38     17.77 o 
   3  -4   8      428.43      435.23     16.23 o 
   4  -4   8        3.93        6.93      2.97 o 
   5  -4   8      206.75      213.83     15.31 o 
   6  -4   8      342.87      323.29      6.74 o 
   7  -4   8        3.26        0.53      3.62 o 
 -11  -3   8       92.46      103.38      7.10 o 
 -10  -3   8        5.07       12.53      6.09 o 
  -9  -3   8      329.98      301.01      8.82 o 
  -8  -3   8        0.10       -1.32      1.32 o 
  -7  -3   8        6.30       10.23      1.31 o 
  -6  -3   8      124.79      130.54      2.24 o 
  -5  -3   8       42.15       43.40      1.41 o 
  -4  -3   8      679.36      691.25     15.81 o 
  -3  -3   8      242.49      254.44      2.61 o 
  -2  -3   8      995.23     1020.37      8.19 o 
  -1  -3   8      735.78      751.79      9.74 o 
   0  -3   8       28.87       29.39      1.30 o 
   1  -3   8      546.79      523.07      6.34 o 
   2  -3   8     1146.70     1195.88     15.89 o 
   3  -3   8        0.88        0.97      2.01 o 
   4  -3   8      141.48      145.05      4.01 o 
   5  -3   8        0.94        2.25      1.74 o 
   6  -3   8       98.29       88.03      6.98 o 
   7  -3   8        0.11        1.49      2.52 o 
 -11  -2   8      217.74      200.92      6.91 o 
 -10  -2   8        1.90        5.49      1.46 o 
  -9  -2   8       30.20       28.75      2.60 o 
  -8  -2   8       68.65       57.12      2.29 o 
  -7  -2   8      469.01      491.87     10.63 o 
  -6  -2   8        1.46        2.97      0.98 o 
  -5  -2   8        0.20        0.82      0.67 o 
  -4  -2   8     1552.98     1591.77     17.13 o 
  -3  -2   8       13.06       24.96      0.83 o 
  -2  -2   8      296.57      309.50      2.34 o 
  -1  -2   8     1020.95     1065.93     10.99 o 
   0  -2   8       61.59       89.23      2.43 o 
   1  -2   8      143.15      115.38      2.23 o 
   2  -2   8      568.25      571.69     12.23 o 
   3  -2   8       15.58       17.89      1.63 o 
   4  -2   8        0.27       -0.18      2.48 o 
   5  -2   8        4.95       10.19      3.58 o 
   6  -2   8      123.95      132.07      5.30 o 
   7  -2   8      136.82      137.30     11.29 o 
 -11  -1   8       34.85       44.59      3.05 o 
 -10  -1   8        6.19        8.52      1.89 o 
  -9  -1   8        3.02        1.90      1.41 o 
  -8  -1   8      472.09      467.42      6.40 o 
  -7  -1   8       62.63       66.15      2.06 o 
  -6  -1   8       84.38       73.63      1.98 o 
  -5  -1   8      273.88      287.57      4.02 o 
  -4  -1   8     1697.21     1592.39     21.78 o 
  -3  -1   8      879.63      840.97     10.96 o 
  -2  -1   8       83.31      108.49      3.19 o 
  -1  -1   8     1239.52     1113.28     10.25 o 
   0  -1   8     1485.21     1399.15     12.49 o 
   1  -1   8       11.68       13.58      1.07 o 
   2  -1   8      599.94      589.79      6.91 o 
   3  -1   8      113.30      101.84      4.43 o 
   4  -1   8       16.44        9.90      2.60 o 
   5  -1   8        0.77        0.80      1.87 o 
   6  -1   8      134.20      147.79     10.65 o 
   7  -1   8       70.46       79.21      6.01 o 
 -12   0   8        0.15        6.28      2.41 o 
 -11   0   8        3.94        3.75      1.44 o 
 -10   0   8        9.18       10.19      3.37 o 
  -9   0   8        1.53        2.07      1.05 o 
  -8   0   8       18.99       16.74      1.37 o 
  -7   0   8      181.43      179.85      3.19 o 
  -6   0   8      332.70      327.90      3.21 o 
  -5   0   8     1475.93     1407.22     12.82 o 
  -4   0   8      222.43      208.05      9.09 o 
  -3   0   8      241.90      255.00      9.39 o 
  -2   0   8      160.97      141.76      4.45 o 
  -1   0   8       27.50       30.30      1.58 o 
   0   0   8     1218.90     1256.93     12.19 o 
   1   0   8      104.39      104.36      3.13 o 
   2   0   8      166.99      147.49      2.57 o 
   3   0   8      655.74      634.39      8.14 o 
   4   0   8       10.18        8.98      1.26 o 
   5   0   8      180.96      179.63      5.49 o 
   6   0   8      278.15      276.05      8.20 o 
 -12   1   8       14.97       27.37      2.99 o 
 -11   1   8        0.83        4.82      1.51 o 
 -10   1   8       10.93       13.32      1.90 o 
  -9   1   8      133.45      144.85      3.83 o 
  -8   1   8      939.25      977.39     11.70 o 
  -7   1   8      173.02      173.14      5.12 o 
  -6   1   8        0.57        0.80      0.58 o 
  -5   1   8      380.21      372.91      8.58 o 
  -4   1   8     1175.06     1178.18     22.39 o 
  -3   1   8      467.34      482.74      9.65 o 
  -2   1   8      136.11      138.74      2.63 o 
  -1   1   8       45.24       47.92      1.46 o 
   0   1   8     1630.88     1664.89     18.10 o 
   1   1   8        3.36        4.72      1.05 o 
   2   1   8        2.49        3.71      1.24 o 
   3   1   8      178.84      171.97      3.51 o 
   4   1   8        4.42        7.43      1.25 o 
   5   1   8       52.15       62.82      3.88 o 
   6   1   8       29.41       30.94      3.80 o 
 -12   2   8       21.09       25.58      2.94 o 
 -11   2   8      126.78      125.13      3.40 o 
 -10   2   8       99.57       98.38      3.34 o 
  -9   2   8       33.44       34.83      1.82 o 
  -8   2   8      269.64      256.26      5.37 o 
  -7   2   8       46.78       53.86      2.07 o 
  -6   2   8      590.66      584.53     10.60 o 
  -5   2   8      132.88      122.05      5.06 o 
  -4   2   8      176.23      193.05      5.85 o 
  -3   2   8        5.56        9.39      1.46 o 
  -2   2   8      661.54      612.18      7.30 o 
  -1   2   8      414.03      378.67      9.56 o 
   0   2   8      472.13      491.19      6.59 o 
   1   2   8       58.41       51.74      2.04 o 
   2   2   8      333.48      333.25      5.85 o 
   3   2   8       33.50       47.60      2.66 o 
   4   2   8       22.10       26.22      1.43 o 
   5   2   8       33.54       35.51      4.14 o 
   6   2   8      204.44      209.01      7.25 o 
 -12   3   8       10.81       16.22      3.04 o 
 -11   3   8       11.09       11.82      1.87 o 
 -10   3   8       20.53       22.44      2.08 o 
  -9   3   8        5.49        5.02      1.56 o 
  -8   3   8        5.06        5.48      1.03 o 
  -7   3   8      448.47      424.86      6.21 o 
  -6   3   8      789.39      740.06      8.42 o 
  -5   3   8      242.02      249.49      7.19 o 
  -4   3   8     1020.53     1042.64      9.12 o 
  -3   3   8     2339.28     2370.51     34.75 o 
  -2   3   8        5.38        3.32      0.79 o 
  -1   3   8        0.60        9.53      5.49 o 
   0   3   8      737.59      696.99      9.03 o 
   1   3   8        5.20        8.72      1.70 o 
   2   3   8      174.02      195.59      3.79 o 
   3   3   8      199.43      202.76      7.29 o 
   4   3   8        7.81        8.61      3.31 o 
   5   3   8        3.65        6.47      4.25 o 
 -12   4   8        0.35        7.52      3.96 o 
 -11   4   8        5.02        6.82      1.56 o 
 -10   4   8       10.69       13.56      1.86 o 
  -9   4   8       11.76        9.40      4.78 o 
  -8   4   8       65.05       47.08      1.98 o 
  -7   4   8      604.21      568.90      7.37 o 
  -6   4   8      298.25      298.55      4.67 o 
  -5   4   8      160.68      174.48      2.33 o 
  -4   4   8        8.46        6.78      0.76 o 
  -3   4   8      355.78      341.13      3.69 o 
  -2   4   8       95.97       99.97      2.02 o 
  -1   4   8        1.08        0.17      1.07 o 
   0   4   8      999.13      990.01     10.91 o 
   1   4   8      100.40       83.55      2.70 o 
   2   4   8       13.98       13.78      1.70 o 
   3   4   8      133.48      123.48      6.44 o 
   4   4   8      225.50      230.82     13.62 o 
   5   4   8       88.05      105.61      8.32 o 
 -12   5   8       36.70       38.89      3.25 o 
 -11   5   8       22.66       22.92      2.49 o 
 -10   5   8      297.16      273.07      5.34 o 
  -9   5   8       11.45        6.82      2.60 o 
  -8   5   8      120.21       92.96      7.83 o 
  -7   5   8        5.86        2.78      1.52 o 
  -6   5   8        9.37        8.39      1.49 o 
  -5   5   8        4.47        3.39      1.30 o 
  -4   5   8      143.19      142.36      3.73 o 
  -3   5   8      158.55      153.90      2.98 o 
  -2   5   8      345.11      339.26      6.55 o 
  -1   5   8        2.06        3.17      1.23 o 
   0   5   8      310.67      301.57      4.85 o 
   1   5   8      116.12      116.55      2.81 o 
   2   5   8       29.94       19.28      2.67 o 
   3   5   8      313.56      335.65      6.01 o 
   4   5   8       78.25       77.19      7.19 o 
 -12   6   8        4.12       15.69      6.46 o 
 -11   6   8        0.80       -1.01      4.04 o 
 -10   6   8      539.41      556.14     28.93 o 
  -9   6   8        0.17       -1.79      1.95 o 
  -8   6   8      115.52      116.29      2.64 o 
  -7   6   8      384.25      388.00      5.32 o 
  -6   6   8      282.83      275.78      5.33 o 
  -5   6   8        0.15       -0.21      0.80 o 
  -4   6   8       20.06       15.28      1.26 o 
  -3   6   8      171.34      155.95      2.97 o 
  -2   6   8        1.39        1.64      1.21 o 
  -1   6   8       46.40       46.89      2.87 o 
   0   6   8      132.28      163.82      5.52 o 
   1   6   8        9.40       14.00      1.74 o 
   2   6   8        8.73        8.28      1.80 o 
   3   6   8        7.47        8.06      1.89 o 
 -11   7   8        3.51        6.59      2.88 o 
 -10   7   8        0.31       -2.29      3.80 o 
  -9   7   8       45.42       55.42      2.84 o 
  -8   7   8       56.16       71.75      2.90 o 
  -7   7   8      184.80      180.55      5.93 o 
  -6   7   8       12.99       16.46      1.81 o 
  -5   7   8        2.03        1.20      1.09 o 
  -4   7   8      846.26      852.39     12.66 o 
  -3   7   8        4.93        3.64      1.84 o 
  -2   7   8      163.91      172.14      4.78 o 
  -1   7   8       11.75       13.77      2.67 o 
   0   7   8      164.93      190.37      8.46 o 
   1   7   8       13.32       12.65      1.86 o 
   2   7   8        2.63        1.96      2.74 o 
   3   7   8        3.78        2.25      1.74 o 
 -11   8   8       68.03       78.47      5.29 o 
 -10   8   8        0.20       -0.71      2.29 o 
  -9   8   8      162.09      149.22      3.92 o 
  -8   8   8       15.60       20.31      6.03 o 
  -7   8   8      274.13      273.18      7.13 o 
  -6   8   8      584.24      576.38      9.73 o 
  -5   8   8      151.51      149.14      4.15 o 
  -4   8   8      166.37      168.08      6.07 o 
  -3   8   8        0.18        0.92      1.77 o 
  -2   8   8      147.09      139.27      4.69 o 
  -1   8   8       13.03       13.93      2.92 o 
   0   8   8       73.53       71.93      3.86 o 
   1   8   8      259.02      286.53      6.34 o 
   2   8   8       30.27       30.04      2.54 o 
 -10   9   8       16.50       12.30      2.43 o 
  -9   9   8      100.68       94.87      3.71 o 
  -8   9   8       21.14       16.36      2.53 o 
  -7   9   8       23.04       38.69      2.81 o 
  -6   9   8        7.30        5.04      1.98 o 
  -5   9   8       77.72       81.58      3.06 o 
  -4   9   8        0.47       -0.09      1.73 o 
  -3   9   8      126.87      133.18      4.07 o 
  -2   9   8        9.55       16.84      3.39 o 
  -1   9   8       23.36       23.48      2.97 o 
   0   9   8      154.27      142.98      5.52 o 
   1   9   8       48.50       42.95      3.21 o 
 -10  10   8       65.27       59.21      3.53 o 
  -9  10   8       42.25       41.63      3.37 o 
  -8  10   8       10.83       10.54      2.15 o 
  -7  10   8        0.16       -0.42      1.81 o 
  -6  10   8       31.19       38.74      3.55 o 
  -5  10   8       32.77       35.85      3.32 o 
  -4  10   8        7.08       10.84      3.21 o 
  -3  10   8      172.75      154.55      5.02 o 
  -2  10   8        3.16        2.51      2.66 o 
  -1  10   8       51.46       45.62      9.53 o 
  -8  11   8        0.13       -2.86      4.10 o 
  -7  11   8       10.25       16.68      7.59 o 
  -6  11   8        7.22        5.26      2.70 o 
  -5  11   8       63.77       65.89      3.68 o 
  -4  11   8        4.78        5.17      2.86 o 
  -3  11   8       11.84        7.84      3.73 o 
  -2  11   8      141.03      152.07      5.84 o 
  -2 -13   9        8.14        9.92      3.48 o 
  -1 -13   9       15.08       13.97      2.85 o 
   0 -13   9       41.19       59.76      3.86 o 
   1 -13   9        2.48        2.86      2.32 o 
   2 -13   9       22.21       24.83      3.54 o 
   3 -13   9        9.49       14.93      3.23 o 
  -4 -12   9        9.37        6.90      2.78 o 
  -3 -12   9       33.73       35.45      4.06 o 
  -2 -12   9        0.00        0.71      2.17 o 
  -1 -12   9        0.01       -0.24      1.85 o 
   0 -12   9       18.06       16.67      2.61 o 
   1 -12   9        0.06       -1.60      1.99 o 
   2 -12   9        0.11        1.43      2.34 o 
   3 -12   9        2.59        1.74      2.05 o 
   4 -12   9       38.11       33.65      3.22 o 
  -5 -11   9        0.60        0.00      2.07 o 
  -4 -11   9        1.94        1.51      2.65 o 
  -3 -11   9      103.84      110.85     10.61 o 
  -2 -11   9        0.14        4.04      2.23 o 
  -1 -11   9        3.93        5.68      2.05 o 
   0 -11   9      135.94      118.32      6.69 o 
   1 -11   9        2.51        9.36      2.58 o 
   2 -11   9       19.02       15.41      2.45 o 
   3 -11   9       67.70       78.66      3.69 o 
   4 -11   9        6.67        5.16      2.96 o 
   5 -11   9        9.30       14.58      3.63 o 
  -6 -10   9       10.67       10.66      2.32 o 
  -5 -10   9       19.76       15.19      2.67 o 
  -4 -10   9       95.72       96.38      6.10 o 
  -3 -10   9       47.47       48.35      3.33 o 
  -2 -10   9       42.42       44.99      2.69 o 
  -1 -10   9        2.45        2.12      1.88 o 
   0 -10   9       21.44       23.38      3.08 o 
   1 -10   9       48.32       43.73      4.42 o 
   2 -10   9       11.28       11.48      2.93 o 
   3 -10   9       64.38       52.47      5.30 o 
   4 -10   9        0.00        0.66      1.65 o 
   5 -10   9       10.40        9.53      2.22 o 
   6 -10   9       77.13       82.35      5.83 o 
  -7  -9   9       62.76       52.64     14.25 o 
  -6  -9   9       15.96       14.90      2.55 o 
  -5  -9   9       63.61       64.19      5.18 o 
  -4  -9   9      110.12      102.96      3.33 o 
  -3  -9   9        4.64        0.42      1.41 o 
  -2  -9   9       49.32       53.74      5.37 o 
  -1  -9   9        0.45       -1.22      1.65 o 
   0  -9   9        8.51        8.24      1.69 o 
   1  -9   9      286.30      290.00      6.08 o 
   2  -9   9       32.13       38.17      6.10 o 
   3  -9   9       59.51       73.42      3.49 o 
   4  -9   9      183.16      208.91      6.43 o 
   5  -9   9       62.19       61.01      5.12 o 
   6  -9   9        4.47        3.14      2.23 o 
  -8  -8   9        1.68        1.06      1.72 o 
  -7  -8   9        6.37       13.09      2.40 o 
  -6  -8   9        0.49        1.17      2.03 o 
  -5  -8   9       14.02        7.89      2.04 o 
  -4  -8   9        9.30        9.07      1.64 o 
  -3  -8   9       55.19       52.48      2.69 o 
  -2  -8   9       69.56       72.70      2.74 o 
  -1  -8   9       14.99       27.39      2.30 o 
   0  -8   9      261.34      289.48      5.26 o 
   1  -8   9      280.76      329.42      6.54 o 
   2  -8   9      116.69       96.44      3.19 o 
   3  -8   9        6.52        5.72      1.78 o 
   4  -8   9       14.77       26.32      2.53 o 
   5  -8   9       11.16        6.66      2.20 o 
   6  -8   9       11.67       12.36     10.19 o 
  -9  -7   9        5.85        6.78      2.22 o 
  -8  -7   9        7.44        4.57      2.41 o 
  -7  -7   9        3.47        2.41      1.81 o 
  -6  -7   9      243.01      211.92      7.86 o 
  -5  -7   9      175.07      173.94      6.36 o 
  -4  -7   9        0.45        1.46      1.24 o 
  -3  -7   9      367.22      356.98      4.91 o 
  -2  -7   9       46.59       55.67      2.57 o 
  -1  -7   9      145.40      169.70      4.84 o 
   0  -7   9      441.70      509.87     10.50 o 
   1  -7   9       64.57       87.81      2.49 o 
   2  -7   9       26.02       15.94      1.62 o 
   3  -7   9      168.14      168.51      4.05 o 
   4  -7   9        5.92        9.19      3.36 o 
   5  -7   9       38.79       41.30      4.23 o 
   6  -7   9      102.82      103.81      6.88 o 
  -9  -6   9       27.46       21.07      3.13 o 
  -8  -6   9      112.70      111.29      3.32 o 
  -7  -6   9       16.02       10.50      2.02 o 
  -6  -6   9      107.22      121.36      3.48 o 
  -5  -6   9       26.29       19.39      2.00 o 
  -4  -6   9       23.40       31.89      1.91 o 
  -3  -6   9       44.97       36.86      3.37 o 
  -2  -6   9      142.98      113.38      3.20 o 
  -1  -6   9      274.30      308.16      4.19 o 
   0  -6   9       26.77       35.56      5.15 o 
   1  -6   9      118.30      122.01      3.65 o 
   2  -6   9        1.21        3.51      1.22 o 
   3  -6   9        6.45        7.89      2.34 o 
   4  -6   9      132.82      114.79      4.65 o 
   5  -6   9      151.91      154.35      4.68 o 
   6  -6   9        0.02        2.47      2.24 o 
   7  -6   9        1.71        4.04      7.60 o 
 -10  -5   9        3.49        3.15      3.24 o 
  -9  -5   9       21.95       14.10      2.17 o 
  -8  -5   9       32.99       28.45      3.42 o 
  -7  -5   9       53.25       47.02      3.92 o 
  -6  -5   9       42.05       48.96      2.66 o 
  -5  -5   9        2.40        3.64      1.85 o 
  -4  -5   9      262.24      260.47      3.41 o 
  -3  -5   9      292.65      276.18      4.56 o 
  -2  -5   9        0.05       -0.13      0.71 o 
  -1  -5   9      283.68      265.22      3.25 o 
   0  -5   9     1220.13     1202.62     13.73 o 
   1  -5   9      853.47      816.98      9.17 o 
   2  -5   9       31.77       27.01      2.49 o 
   3  -5   9       44.00       58.88      3.49 o 
   4  -5   9      624.14      659.33     12.12 o 
   5  -5   9        4.63        3.59      1.59 o 
   6  -5   9       19.96        6.85      2.09 o 
   7  -5   9       84.87       89.49      7.42 o 
 -10  -4   9       14.17       19.75      3.80 o 
  -9  -4   9      248.54      246.18     11.85 o 
  -8  -4   9       67.95       62.71      6.22 o 
  -7  -4   9       47.87       47.20      2.11 o 
  -6  -4   9      625.86      619.28      7.24 o 
  -5  -4   9       28.78       28.49      3.68 o 
  -4  -4   9      805.55      772.27      7.15 o 
  -3  -4   9       25.66       31.28      1.69 o 
  -2  -4   9      186.20      190.46      2.06 o 
  -1  -4   9      108.06      125.03      2.07 o 
   0  -4   9      127.78      115.60      2.18 o 
   1  -4   9        8.19        5.17      2.14 o 
   2  -4   9        8.69       12.75      2.05 o 
   3  -4   9      384.88      360.02      9.50 o 
   4  -4   9       10.69       15.57      3.92 o 
   5  -4   9        3.80        4.01      1.33 o 
   6  -4   9       15.99       17.22      3.78 o 
   7  -4   9       13.38        7.90      3.50 o 
 -11  -3   9        2.53        7.85      3.43 o 
 -10  -3   9        3.13        3.47      2.73 o 
  -9  -3   9       90.85       93.86      3.13 o 
  -8  -3   9       11.05       12.94      1.70 o 
  -7  -3   9       56.51       54.45      4.03 o 
  -6  -3   9      136.74      130.53      2.40 o 
  -5  -3   9      307.46      311.25      3.26 o 
  -4  -3   9       92.04       88.78      1.48 o 
  -3  -3   9      900.38      840.49      8.24 o 
  -2  -3   9       83.41       85.78      1.29 o 
  -1  -3   9      356.13      382.97      5.15 o 
   0  -3   9      767.37      751.66      8.09 o 
   1  -3   9        3.74        2.08      1.17 o 
   2  -3   9      305.08      299.89      5.64 o 
   3  -3   9       36.20       41.48      2.27 o 
   4  -3   9        3.40        6.57      1.66 o 
   5  -3   9       37.94       49.97      3.39 o 
   6  -3   9       18.46        8.97      3.36 o 
 -11  -2   9        0.57        0.54      1.30 o 
 -10  -2   9        0.10        0.85      2.01 o 
  -9  -2   9      108.34       99.29      3.72 o 
  -8  -2   9      136.24      136.36      6.31 o 
  -7  -2   9      203.97      214.98      5.44 o 
  -6  -2   9        0.24       -0.02      0.73 o 
  -5  -2   9     1256.97     1220.83     12.97 o 
  -4  -2   9      145.68      123.91      1.95 o 
  -3  -2   9      133.39      115.27      5.61 o 
  -2  -2   9      817.61      810.52      7.51 o 
  -1  -2   9      183.53      193.69      3.75 o 
   0  -2   9      125.85      114.80      6.46 o 
   1  -2   9      125.24      113.70      2.03 o 
   2  -2   9       51.71       76.01      3.61 o 
   3  -2   9        2.00        1.85      1.47 o 
   4  -2   9       42.80       54.92      7.57 o 
   5  -2   9       29.32       30.86      3.92 o 
   6  -2   9       88.14       83.59      7.96 o 
 -11  -1   9        4.39        7.40      1.50 o 
 -10  -1   9       24.64       33.32      1.98 o 
  -9  -1   9       62.00       64.88      2.69 o 
  -8  -1   9        4.74        5.01      1.15 o 
  -7  -1   9      641.70      597.36      6.87 o 
  -6  -1   9       12.72       14.07      1.53 o 
  -5  -1   9        4.17        6.16      1.89 o 
  -4  -1   9       92.86      108.83      3.89 o 
  -3  -1   9       24.41       16.87      1.96 o 
  -2  -1   9        4.09        1.60      0.95 o 
  -1  -1   9        0.74        1.80      1.16 o 
   0  -1   9      288.75      250.87      3.01 o 
   1  -1   9       91.59      116.28      2.10 o 
   2  -1   9      798.64      742.56      9.41 o 
   3  -1   9      129.34      137.18      3.59 o 
   4  -1   9        0.06        1.99      1.78 o 
   5  -1   9      155.09      153.99      9.68 o 
   6  -1   9      256.45      263.57      7.78 o 
 -12   0   9       58.53       53.25      3.53 o 
 -11   0   9       50.92       57.15      2.59 o 
 -10   0   9      135.71      146.60      3.29 o 
  -9   0   9      545.80      530.99      9.25 o 
  -8   0   9        8.11       10.11      1.45 o 
  -7   0   9       11.91        9.84      0.95 o 
  -6   0   9     1877.11     1797.84     19.69 o 
  -5   0   9      481.60      441.60     10.25 o 
  -4   0   9      170.60      189.13      5.91 o 
  -3   0   9     1298.27     1168.98     22.90 o 
  -2   0   9     1458.94     1340.53     23.43 o 
  -1   0   9      670.74      635.25      8.55 o 
   0   0   9      513.39      469.41      4.68 o 
   1   0   9      358.94      366.77      4.73 o 
   2   0   9      399.06      437.94      5.38 o 
   3   0   9       37.23       41.90      2.13 o 
   4   0   9       19.85       21.58      1.57 o 
   5   0   9      110.56      116.53      5.73 o 
   6   0   9        0.53       -0.22      3.04 o 
 -12   1   9       31.29       24.74      4.94 o 
 -11   1   9       82.61       83.95      2.93 o 
 -10   1   9       17.62       21.17      1.57 o 
  -9   1   9        8.23       10.82      2.23 o 
  -8   1   9      165.03      154.64      2.31 o 
  -7   1   9        0.01        0.32      0.49 o 
  -6   1   9      613.44      612.23     10.73 o 
  -5   1   9       55.37       40.06      6.50 o 
  -4   1   9      358.92      336.35     12.89 o 
  -3   1   9       45.02       63.59      3.89 o 
  -2   1   9     2379.19     2237.96     24.80 o 
  -1   1   9     2114.02     1991.77     21.40 o 
   0   1   9       25.31       21.65      1.10 o 
   1   1   9       10.32        5.74      1.05 o 
   2   1   9      655.90      691.55      8.42 o 
   3   1   9       14.43       13.87      1.89 o 
   4   1   9       36.64       41.65      2.56 o 
   5   1   9        6.39        6.07      4.39 o 
 -12   2   9        1.77        3.48      1.88 o 
 -11   2   9        8.03       17.46      2.06 o 
 -10   2   9       53.78       65.91      5.70 o 
  -9   2   9      261.58      289.80      4.20 o 
  -8   2   9      247.77      238.66      3.84 o 
  -7   2   9      104.03      102.02      3.23 o 
  -6   2   9      636.71      601.16      6.23 o 
  -5   2   9     2211.10     2116.07     54.47 o 
  -4   2   9      170.91      162.90      9.71 o 
  -3   2   9        0.03        0.98      3.77 o 
  -2   2   9      889.66      877.23     10.98 o 
  -1   2   9        1.74        2.51      1.38 o 
   0   2   9      234.62      220.86      4.50 o 
   1   2   9       28.67       43.52      2.48 o 
   2   2   9       69.83       68.42      3.99 o 
   3   2   9       74.34       59.99      2.53 o 
   4   2   9       12.87        6.83      1.91 o 
   5   2   9       11.45        9.64      2.81 o 
 -12   3   9       32.34       25.30      3.05 o 
 -11   3   9        4.08        1.00      1.88 o 
 -10   3   9       24.10       30.01      7.35 o 
  -9   3   9       15.10       15.95      1.27 o 
  -8   3   9       30.50       32.36      2.15 o 
  -7   3   9      349.59      377.47      4.32 o 
  -6   3   9       57.25       59.32      3.13 o 
  -5   3   9       73.56       56.19      0.85 o 
  -4   3   9        2.18        1.54      0.34 o 
  -3   3   9        4.04        1.18      0.73 o 
  -2   3   9       11.66        6.48      0.97 o 
  -1   3   9       81.31       81.15      2.51 o 
   0   3   9       79.02       84.38      2.81 o 
   1   3   9        1.25        1.53      1.84 o 
   2   3   9      164.49      161.22      3.70 o 
   3   3   9      297.72      271.40      9.65 o 
   4   3   9       17.77       17.57      2.91 o 
 -12   4   9       50.56       36.82      4.89 o 
 -11   4   9       38.00       45.56      4.96 o 
 -10   4   9       41.46       53.65      6.31 o 
  -9   4   9        6.51        4.75      1.07 o 
  -8   4   9       25.82       41.07      5.03 o 
  -7   4   9      139.20      166.10      2.63 o 
  -6   4   9      134.80      119.56      2.65 o 
  -5   4   9       27.83       24.14      1.21 o 
  -4   4   9        5.72        5.77      2.09 o 
  -3   4   9      174.41      172.74      2.05 o 
  -2   4   9       67.54       65.66      2.89 o 
  -1   4   9        3.34        1.19      0.98 o 
   0   4   9       60.17       66.03      4.02 o 
   1   4   9        7.85       10.66      1.73 o 
   2   4   9        3.17        4.92      1.58 o 
   3   4   9       47.07       39.30      2.46 o 
   4   4   9      132.98      109.32      7.66 o 
 -12   5   9      117.42      129.37      5.21 o 
 -11   5   9      122.01      124.21      4.56 o 
 -10   5   9       71.56       67.28      3.15 o 
  -9   5   9       78.55       91.41      3.75 o 
  -8   5   9      518.91      537.54     32.83 o 
  -7   5   9       50.38       40.18      3.04 o 
  -6   5   9       29.37       20.09      1.89 o 
  -5   5   9       60.51       65.87      2.16 o 
  -4   5   9      167.81      160.27      2.15 o 
  -3   5   9       53.05       60.45      1.83 o 
  -2   5   9        9.76        9.73      1.35 o 
  -1   5   9        2.29        3.00      1.67 o 
   0   5   9      211.90      224.07     15.76 o 
   1   5   9       30.32       39.94      2.39 o 
   2   5   9       35.08       47.67      6.46 o 
   3   5   9       26.17       15.25      2.00 o 
 -11   6   9        3.94        0.19      1.98 o 
 -10   6   9       20.38       10.84      9.10 o 
  -9   6   9        0.00        3.51      2.72 o 
  -8   6   9       74.77       93.13      3.00 o 
  -7   6   9       15.40       17.46      1.53 o 
  -6   6   9        0.08        1.36      2.55 o 
  -5   6   9       43.32       32.43      4.77 o 
  -4   6   9     1724.47     1695.22     22.56 o 
  -3   6   9      619.24      637.26     12.90 o 
  -2   6   9      228.67      220.11      4.05 o 
  -1   6   9      293.78      302.24      5.39 o 
   0   6   9      529.95      580.38      7.86 o 
   1   6   9        0.56        2.32      1.68 o 
   2   6   9        0.82        2.23      1.68 o 
   3   6   9        0.88        3.06      2.46 o 
 -11   7   9       74.22       83.60      4.78 o 
 -10   7   9        5.00        7.14      1.96 o 
  -9   7   9        0.54        1.40      2.35 o 
  -8   7   9       99.83      102.93      2.65 o 
  -7   7   9      427.05      430.32      6.08 o 
  -6   7   9        3.74        3.19      1.65 o 
  -5   7   9        2.07        2.61      1.47 o 
  -4   7   9      135.40      126.69      3.09 o 
  -3   7   9        6.23        9.37      1.94 o 
  -2   7   9       34.25       25.92      2.82 o 
  -1   7   9       75.64       79.11      2.71 o 
   0   7   9       32.23       44.05      4.94 o 
   1   7   9       46.98       44.49      3.63 o 
   2   7   9      103.93      115.08      5.44 o 
 -11   8   9       81.32       76.48      5.11 o 
 -10   8   9      124.44      118.29      5.20 o 
  -9   8   9       24.67       22.66      3.39 o 
  -8   8   9       22.00       23.31      3.98 o 
  -7   8   9      256.47      256.98      4.61 o 
  -6   8   9        1.95        3.59      2.18 o 
  -5   8   9        2.77        4.20      2.37 o 
  -4   8   9       93.27       99.76      3.67 o 
  -3   8   9       51.83       39.41      5.67 o 
  -2   8   9        3.87        4.75      1.87 o 
  -1   8   9       26.64       24.42      3.32 o 
   0   8   9      141.21      134.39      4.53 o 
   1   8   9      151.71      142.70      5.22 o 
 -10   9   9       24.94       31.17      6.22 o 
  -9   9   9       26.99       25.97      3.90 o 
  -8   9   9        0.04        1.86      1.49 o 
  -7   9   9       21.09       21.92      2.87 o 
  -6   9   9        0.81        0.10      2.30 o 
  -5   9   9       21.76       17.98      3.13 o 
  -4   9   9       39.59       39.86      3.24 o 
  -3   9   9       67.53       66.28      3.86 o 
  -2   9   9       27.12       22.93      2.72 o 
  -1   9   9       27.80       36.76      7.28 o 
   0   9   9        0.04       -3.65      3.65 o 
  -9  10   9       43.40       46.88      4.69 o 
  -8  10   9       15.97       10.03      2.08 o 
  -7  10   9       20.24       15.86      3.61 o 
  -6  10   9      138.87      128.01      4.69 o 
  -5  10   9        3.62        0.48      1.64 o 
  -4  10   9      169.85      176.22      6.04 o 
  -3  10   9       86.71       79.57      5.58 o 
  -2  10   9       57.72       63.11      4.78 o 
  -7  11   9        1.98        3.07      2.00 o 
  -6  11   9      153.73      152.09      9.50 o 
  -5  11   9        6.90        5.11      2.26 o 
   0 -13  10        0.69       -0.48      2.01 o 
   1 -13  10        0.24        1.34      4.07 o 
  -3 -12  10       13.10       13.07      5.14 o 
  -2 -12  10       25.94       17.64      3.22 o 
  -1 -12  10       14.01       10.61      2.74 o 
   0 -12  10        2.77        5.25      2.23 o 
   1 -12  10       22.84       19.50      2.74 o 
   2 -12  10       85.98       74.05      6.67 o 
   3 -12  10        3.23        4.60      2.59 o 
  -5 -11  10        2.06        2.92      2.08 o 
  -4 -11  10       14.41       16.13      2.80 o 
  -3 -11  10       48.22       51.16      4.13 o 
  -2 -11  10        6.29        7.70      2.97 o 
  -1 -11  10        4.66        0.61      1.72 o 
   0 -11  10      108.92      126.85      6.70 o 
   1 -11  10        7.47        8.06      2.55 o 
   2 -11  10        0.48        0.87      1.78 o 
   3 -11  10        0.03        2.47      2.09 o 
   4 -11  10        1.49        3.21      2.36 o 
  -6 -10  10        3.08        2.29      2.13 o 
  -5 -10  10        0.03        0.76      1.70 o 
  -4 -10  10       18.10       22.14      3.89 o 
  -3 -10  10       19.26       14.91      2.60 o 
  -2 -10  10       86.74       76.50      3.14 o 
  -1 -10  10        0.72       -0.76      2.05 o 
   0 -10  10       25.46       20.01      2.74 o 
   1 -10  10      147.69      125.79      9.69 o 
   2 -10  10       27.66       24.41      3.36 o 
   3 -10  10       60.96       66.14      3.61 o 
   4 -10  10        0.16        1.69      1.83 o 
   5 -10  10        1.55        1.54      2.26 o 
  -7  -9  10       44.05       26.98      2.88 o 
  -6  -9  10        1.27        1.31      1.68 o 
  -5  -9  10       43.47       57.36      5.81 o 
  -4  -9  10        1.88        3.29      1.65 o 
  -3  -9  10        0.92        0.58      2.37 o 
  -2  -9  10       26.26       33.48      2.21 o 
  -1  -9  10        1.09        0.09      1.29 o 
   0  -9  10       14.54       21.61      2.12 o 
   1  -9  10      529.58      527.99     13.67 o 
   2  -9  10       31.11       29.00      4.92 o 
   3  -9  10        6.78        7.47      2.23 o 
   4  -9  10      166.33      165.76      6.11 o 
   5  -9  10        0.26        0.70      2.43 o 
  -8  -8  10        2.83        4.66      1.94 o 
  -7  -8  10       41.56       48.32      4.98 o 
  -6  -8  10       15.85        8.17      3.12 o 
  -5  -8  10       81.01       86.12      4.99 o 
  -4  -8  10        0.41        2.39      1.47 o 
  -3  -8  10        0.19        1.88      1.35 o 
  -2  -8  10        0.29       -0.14      1.52 o 
  -1  -8  10       23.46       19.42      1.76 o 
   0  -8  10      338.05      312.82      5.11 o 
   1  -8  10        0.33        2.31      1.71 o 
   2  -8  10       45.48       47.86      6.62 o 
   3  -8  10       41.57       31.61      3.05 o 
   4  -8  10       46.92       66.94      6.03 o 
   5  -8  10       15.27        6.58      2.60 o 
  -9  -7  10       18.25       28.99      5.90 o 
  -8  -7  10       45.54       62.86      7.50 o 
  -7  -7  10       29.57       37.40      7.74 o 
  -6  -7  10      153.13      141.92      3.46 o 
  -5  -7  10       54.52       51.29      2.19 o 
  -4  -7  10      522.81      522.38      7.64 o 
  -3  -7  10      119.04      127.99      3.00 o 
  -2  -7  10        8.67        8.07      1.95 o 
  -1  -7  10      226.54      237.96      6.87 o 
   0  -7  10      532.47      479.72      9.78 o 
   1  -7  10        6.37        1.46      1.57 o 
   2  -7  10        1.60        2.72      1.35 o 
   3  -7  10       21.25       19.67      1.94 o 
   4  -7  10        3.04        3.25      4.84 o 
   5  -7  10       61.63       59.76      4.75 o 
   6  -7  10        4.64        7.01      2.63 o 
  -9  -6  10        0.09       -1.91      1.91 o 
  -8  -6  10       27.33       27.99      2.20 o 
  -7  -6  10      215.13      216.00      9.93 o 
  -6  -6  10        0.03        0.38      1.29 o 
  -5  -6  10       39.23       37.90      1.78 o 
  -4  -6  10      271.01      266.31      6.65 o 
  -3  -6  10        4.69        4.31      1.04 o 
  -2  -6  10      271.68      309.28      5.13 o 
  -1  -6  10        8.69        4.29      1.32 o 
   0  -6  10       60.13       49.35      4.74 o 
   1  -6  10       22.53       10.38      1.55 o 
   2  -6  10       31.31       48.30      2.06 o 
   3  -6  10       14.67       17.33      4.44 o 
   4  -6  10      150.18      159.50      4.58 o 
   5  -6  10       60.18       53.62      3.33 o 
   6  -6  10        0.68        0.80      1.61 o 
 -10  -5  10       43.12       41.37      4.48 o 
  -9  -5  10        0.50        0.56      1.63 o 
  -8  -5  10      102.67      102.17      3.47 o 
  -7  -5  10        6.47        4.99      2.44 o 
  -6  -5  10       49.35       43.97      2.22 o 
  -5  -5  10        1.75        1.84      0.96 o 
  -4  -5  10      125.51      122.67      2.34 o 
  -3  -5  10       59.61       54.22      2.34 o 
  -2  -5  10       66.36       60.65      1.58 o 
  -1  -5  10      124.81      119.73      2.96 o 
   0  -5  10       44.52       39.83      1.55 o 
   1  -5  10      671.15      664.45      9.81 o 
   2  -5  10        1.07        3.67      1.62 o 
   3  -5  10        0.23        1.23      1.56 o 
   4  -5  10      137.65      160.02      5.40 o 
   5  -5  10        0.89       -0.67      2.00 o 
   6  -5  10       16.72       21.22      3.50 o 
 -10  -4  10        1.76        0.09      2.26 o 
  -9  -4  10       41.58       30.92      5.49 o 
  -8  -4  10        6.17        3.46      1.57 o 
  -7  -4  10        1.98        4.17      1.21 o 
  -6  -4  10       10.86        7.24      1.03 o 
  -5  -4  10      164.38      144.39      2.64 o 
  -4  -4  10        1.04        1.00      0.69 o 
  -3  -4  10      643.10      603.64      5.52 o 
  -2  -4  10        9.51       11.70      1.58 o 
  -1  -4  10      337.41      377.81      8.56 o 
   0  -4  10      258.30      263.83      3.86 o 
   1  -4  10       66.46       76.42      7.17 o 
   2  -4  10      228.27      225.09      6.85 o 
   3  -4  10       68.00       63.19      3.15 o 
   4  -4  10        0.41        3.35      1.35 o 
   5  -4  10        2.80        4.66      3.55 o 
   6  -4  10       87.85       79.72      9.55 o 
 -11  -3  10       38.32       32.78      5.54 o 
 -10  -3  10        1.57        2.23      1.32 o 
  -9  -3  10      124.47      143.70      4.30 o 
  -8  -3  10        0.23       -0.16      1.15 o 
  -7  -3  10      121.13      121.53      3.53 o 
  -6  -3  10       14.08       13.97      1.05 o 
  -5  -3  10      162.59      158.50      5.01 o 
  -4  -3  10      229.69      218.62      1.77 o 
  -3  -3  10        5.57        6.72      0.71 o 
  -2  -3  10      107.33      102.84      3.90 o 
  -1  -3  10      275.60      250.97      4.20 o 
   0  -3  10        1.68        0.73      0.94 o 
   1  -3  10       78.77       78.57      2.08 o 
   2  -3  10       52.34       53.59      2.08 o 
   3  -3  10       12.78       20.40      2.19 o 
   4  -3  10       80.50       74.14      3.64 o 
   5  -3  10      185.37      166.20      8.64 o 
   6  -3  10        1.13       -1.33      3.18 o 
 -11  -2  10       49.06       55.26      2.68 o 
 -10  -2  10       15.63       14.75      1.73 o 
  -9  -2  10        0.53        0.25      0.96 o 
  -8  -2  10      105.40      100.14      4.38 o 
  -7  -2  10        3.01        4.29      0.71 o 
  -6  -2  10     1393.90     1375.61     12.71 o 
  -5  -2  10      299.29      305.48      9.93 o 
  -4  -2  10       16.15       16.56      2.75 o 
  -3  -2  10      177.72      179.60      4.45 o 
  -2  -2  10      262.58      241.11      2.17 o 
  -1  -2  10      123.64      112.24      2.17 o 
   0  -2  10       22.26       23.79      1.51 o 
   1  -2  10       40.96       46.24      1.94 o 
   2  -2  10      360.58      336.18      5.11 o 
   3  -2  10        9.24        5.96      1.75 o 
   4  -2  10      354.75      336.57      7.17 o 
   5  -2  10       58.47       66.23      5.53 o 
 -11  -1  10       12.88        7.67      1.70 o 
 -10  -1  10       23.41       27.11      2.83 o 
  -9  -1  10      329.79      334.51      4.82 o 
  -8  -1  10       52.56       55.86      4.59 o 
  -7  -1  10       23.27       27.29      1.24 o 
  -5  -1  10       22.49       27.56      3.77 o 
  -4  -1  10      152.27      161.42      9.27 o 
  -3  -1  10      343.79      345.48      7.57 o 
  -2  -1  10        5.76        4.32      1.71 o 
  -1  -1  10        2.20        1.15      0.93 o 
   0  -1  10       31.45       27.75      2.78 o 
   1  -1  10       28.92       23.71      2.61 o 
   2  -1  10      103.21      107.62      4.80 o 
   3  -1  10        3.37        2.99      1.23 o 
   4  -1  10      128.23      137.83      6.21 o 
   5  -1  10       14.47       14.69      2.94 o 
 -11   0  10       51.46       45.37      2.08 o 
 -10   0  10      157.59      146.33      3.21 o 
  -9   0  10       28.00       25.77      4.46 o 
  -8   0  10        1.48        0.20      0.73 o 
  -7   0  10        1.79        1.65      0.35 o 
  -6   0  10       16.78       12.33      3.36 o 
  -5   0  10      805.61      806.02     18.03 o 
  -4   0  10      315.04      279.47      8.32 o 
  -3   0  10      948.43      906.91     19.36 o 
  -2   0  10      160.48      183.84     10.34 o 
  -1   0  10      423.54      440.86      4.73 o 
   0   0  10      474.97      462.84      5.38 o 
   1   0  10        0.66       -0.87      1.12 o 
   2   0  10       41.06       44.26      5.71 o 
   3   0  10      273.82      300.42      4.94 o 
   4   0  10       20.03       29.28      3.06 o 
   5   0  10       44.25       44.12      7.56 o 
 -12   1  10        0.30        2.90      1.66 o 
 -11   1  10       70.50       72.19      3.83 o 
 -10   1  10       11.33       11.11      1.30 o 
  -9   1  10       34.42       35.82      1.82 o 
  -8   1  10       49.52       48.07      1.69 o 
  -7   1  10       24.96       22.04      0.42 o 
  -6   1  10       69.55       73.92      4.90 o 
  -5   1  10      665.29      710.83     16.36 o 
  -4   1  10       24.30       42.23      4.01 o 
  -3   1  10       57.37       72.79      4.54 o 
  -2   1  10      446.83      486.52      3.82 o 
  -1   1  10      200.78      204.24      4.72 o 
   0   1  10       19.95       22.60      4.02 o 
   1   1  10       30.22       30.55      5.52 o 
   2   1  10        0.46       -0.45      1.42 o 
   3   1  10        0.27        1.63      1.32 o 
   4   1  10        0.54       -0.18      1.06 o 
   5   1  10       33.69       35.08      9.16 o 
 -12   2  10        1.46       -0.07      1.45 o 
 -11   2  10       11.57        7.59      1.61 o 
 -10   2  10        7.43        5.86      1.16 o 
  -9   2  10       12.46        9.18      1.33 o 
  -8   2  10      203.73      186.99      9.27 o 
  -7   2  10        3.09        0.54      0.30 o 
  -6   2  10      262.24      278.85      8.49 o 
  -5   2  10      117.90      105.82      5.49 o 
  -4   2  10        1.15        2.76      2.49 o 
  -3   2  10      591.89      550.87     12.41 o 
  -2   2  10        2.77        1.64      0.75 o 
  -1   2  10       29.94       29.45      1.52 o 
   0   2  10      118.02      126.63      2.36 o 
   1   2  10      262.76      303.28      8.25 o 
   2   2  10       17.84        9.31      1.76 o 
   3   2  10       22.79       27.98      4.82 o 
   4   2  10        1.93        0.43      2.11 o 
 -12   3  10        0.44        2.10      1.68 o 
 -11   3  10       25.67       29.00      4.96 o 
 -10   3  10        4.49        4.51      1.74 o 
  -9   3  10      135.70      108.79      2.13 o 
  -8   3  10       56.97       63.11      4.09 o 
  -7   3  10       84.17       86.86      1.23 o 
  -6   3  10      224.73      205.31      7.34 o 
  -5   3  10       85.54       75.44      4.78 o 
  -4   3  10        3.48        4.96      2.67 o 
  -3   3  10      706.98      673.74     16.14 o 
  -2   3  10        0.09       -0.03      0.76 o 
  -1   3  10        5.80        2.50      1.17 o 
   0   3  10      594.45      531.64      9.10 o 
   1   3  10        5.43        4.81      1.57 o 
   2   3  10      399.03      393.42     12.47 o 
   3   3  10      428.22      450.07      8.11 o 
   4   3  10        0.21        1.92      2.82 o 
 -12   4  10        1.96        2.97      2.31 o 
 -11   4  10        1.98        2.48      1.73 o 
 -10   4  10       17.53       11.93      1.71 o 
  -9   4  10       33.37       36.35      2.76 o 
  -8   4  10      421.45      402.42     13.35 o 
  -7   4  10        6.33        4.25      0.63 o 
  -6   4  10        8.48        7.72      1.56 o 
  -5   4  10      154.76      131.71      2.70 o 
  -4   4  10       18.27       16.97      0.68 o 
  -3   4  10        6.22        2.16      0.69 o 
  -2   4  10      190.78      197.76      4.55 o 
  -1   4  10      131.43      134.35      9.00 o 
   0   4  10      192.06      206.14      5.25 o 
   1   4  10      100.25      108.30      3.94 o 
   2   4  10      212.18      240.87      7.48 o 
   3   4  10        9.95        7.73      2.61 o 
 -11   5  10       65.74       57.03      4.13 o 
 -10   5  10      133.07      152.01      4.13 o 
  -9   5  10       12.95       17.90      4.87 o 
  -8   5  10        2.53        1.04      0.95 o 
  -7   5  10       15.81        5.03      2.44 o 
  -6   5  10      627.80      642.21     13.66 o 
  -5   5  10      804.34      799.73     12.11 o 
  -4   5  10        6.39        6.43      1.01 o 
  -3   5  10        0.02        0.28      0.94 o 
  -2   5  10      838.87      835.04      9.49 o 
  -1   5  10       35.45       45.04      6.40 o 
   0   5  10        7.74        5.11      2.96 o 
   1   5  10      208.70      212.79      8.46 o 
   2   5  10       15.97       18.63      3.04 o 
 -11   6  10        0.29        1.13      2.38 o 
 -10   6  10        1.91       -0.98      2.85 o 
  -9   6  10        0.08        0.10      1.16 o 
  -8   6  10        2.81        0.75      1.22 o 
  -7   6  10      157.97      155.11      4.30 o 
  -6   6  10        4.94        4.59      1.84 o 
  -5   6  10        2.39        3.08      1.50 o 
  -4   6  10      268.10      261.20      7.16 o 
  -3   6  10      163.72      169.39      3.38 o 
  -2   6  10       45.09       48.32      2.85 o 
  -1   6  10       85.67      104.97      3.58 o 
   0   6  10       15.08        5.64      1.93 o 
   1   6  10        0.90       -1.78      1.78 o 
   2   6  10      163.44      148.02      5.58 o 
 -10   7  10       22.86       11.82      4.13 o 
  -9   7  10      174.93      199.41      4.44 o 
  -8   7  10        1.02        1.54      1.18 o 
  -7   7  10      125.80      118.58      4.27 o 
  -6   7  10       84.64       97.64      7.62 o 
  -5   7  10       94.85      104.13      5.36 o 
  -4   7  10        1.92        1.02      1.35 o 
  -3   7  10       25.03       34.84      4.68 o 
  -2   7  10       73.37       79.22      3.03 o 
  -1   7  10      249.37      261.72      5.46 o 
   0   7  10      109.75      110.83     16.19 o 
   1   7  10        3.21        5.30      2.75 o 
  -9   8  10       25.29       14.82      3.23 o 
  -8   8  10       15.25        8.22      1.43 o 
  -7   8  10        2.70        2.42      1.22 o 
  -6   8  10       40.12       43.62      2.48 o 
  -5   8  10        2.93        2.59      1.27 o 
  -4   8  10        1.67        2.99      1.76 o 
  -3   8  10       30.79       25.59      2.97 o 
  -2   8  10        9.09        9.66      1.80 o 
  -1   8  10       30.73       22.61      2.55 o 
   0   8  10       69.04       76.71      6.36 o 
  -9   9  10        0.70        2.70      2.17 o 
  -8   9  10        3.83        2.60      1.78 o 
  -7   9  10       48.32       46.39      9.13 o 
  -6   9  10        1.29        0.33      1.60 o 
  -5   9  10        0.95       -0.20      1.73 o 
  -4   9  10       33.19       31.08      4.24 o 
  -3   9  10       88.49       88.91      3.70 o 
  -2   9  10        8.50        9.01      2.30 o 
  -7  10  10       49.58       38.35      6.80 o 
  -6  10  10        1.75        0.64      1.57 o 
  -5  10  10        5.33        3.13      3.31 o 
  -4  10  10      243.38      240.98      7.28 o 
  -2 -12  11       52.55       67.16      8.50 o 
  -1 -12  11        2.90        1.08      2.13 o 
   0 -12  11        1.29        2.65      2.26 o 
   1 -12  11        8.40       10.63      2.71 o 
  -4 -11  11       44.36       36.97      4.25 o 
  -3 -11  11       22.83       14.25      3.29 o 
  -2 -11  11        0.00        3.01      2.22 o 
  -1 -11  11        2.35        3.11      1.93 o 
   0 -11  11        6.45        7.30      2.37 o 
   1 -11  11        1.40        3.24      2.30 o 
   2 -11  11        9.05       14.86      2.39 o 
   3 -11  11       48.07       43.35      3.14 o 
  -6 -10  11        0.63        1.36      2.73 o 
  -5 -10  11        3.84        6.33      2.05 o 
  -4 -10  11        7.75       11.57      2.61 o 
  -3 -10  11       46.62       67.56      3.10 o 
  -2 -10  11        3.49        7.38      2.59 o 
  -1 -10  11      124.35      148.66      5.70 o 
   0 -10  11       82.46       90.68      3.46 o 
   1 -10  11        0.59        3.09      1.99 o 
   2 -10  11       29.14       44.12      3.37 o 
   3 -10  11        7.85       13.18      2.54 o 
   4 -10  11        9.29        8.96      2.20 o 
  -7  -9  11        0.28        2.67      4.03 o 
  -6  -9  11       49.07       66.65      3.08 o 
  -5  -9  11       41.61       38.10      3.64 o 
  -4  -9  11       13.37        4.26      2.29 o 
  -3  -9  11       46.67       54.34      3.75 o 
  -2  -9  11       82.07       87.40      3.62 o 
  -1  -9  11       52.92       61.19      3.10 o 
   0  -9  11       39.20       21.86      3.00 o 
   1  -9  11        1.39        2.44      1.81 o 
   2  -9  11       20.68       20.65      2.20 o 
   3  -9  11        0.83        4.68      2.16 o 
   4  -9  11        6.84        5.65      3.16 o 
  -8  -8  11        7.28        8.01      2.34 o 
  -7  -8  11       27.79       34.04      2.58 o 
  -6  -8  11       15.59       24.51      2.34 o 
  -5  -8  11        1.16        3.68      1.60 o 
  -4  -8  11       65.96       70.91      2.89 o 
  -3  -8  11        0.70       -0.32      1.52 o 
  -2  -8  11      203.29      238.83      5.25 o 
  -1  -8  11        0.07        2.14      1.34 o 
   0  -8  11      153.32      140.47      6.71 o 
   1  -8  11        0.03        3.10      1.47 o 
   2  -8  11       43.42       43.94      6.13 o 
   3  -8  11        0.68       -1.58      1.58 o 
   4  -8  11        5.61        5.52      2.30 o 
  -8  -7  11       12.42       13.68      2.41 o 
  -7  -7  11       13.69       14.10      2.67 o 
  -6  -7  11        0.81        2.29      1.48 o 
  -5  -7  11        0.05       -1.22      1.22 o 
  -4  -7  11      133.05      130.35      3.43 o 
  -3  -7  11        2.96        6.54      1.29 o 
  -2  -7  11      202.89      205.27      3.45 o 
  -1  -7  11        0.52       -0.86      1.24 o 
   0  -7  11        0.23        1.54      1.74 o 
   1  -7  11       49.41       53.19      4.27 o 
   2  -7  11       45.11       38.03      2.42 o 
   3  -7  11      238.28      211.04      5.74 o 
   4  -7  11        0.71       -0.06      1.75 o 
   5  -7  11        2.76       -1.50      1.95 o 
  -9  -6  11       11.92       10.70      2.70 o 
  -8  -6  11       14.44        7.22      1.82 o 
  -7  -6  11       57.30       48.87      2.40 o 
  -6  -6  11       84.81       83.86      2.32 o 
  -5  -6  11      115.31      125.85      3.33 o 
  -4  -6  11        5.49       10.91      1.28 o 
  -3  -6  11        0.40        1.43      1.06 o 
  -2  -6  11       26.53       30.62      2.10 o 
  -1  -6  11       75.48       76.31      3.64 o 
   0  -6  11       20.22       25.07      2.44 o 
   1  -6  11      123.43      133.01      5.38 o 
   2  -6  11       11.62       11.84      2.14 o 
   3  -6  11       17.96       30.80     10.29 o 
   4  -6  11      262.68      268.17      6.23 o 
   5  -6  11        1.98        2.10      1.82 o 
 -10  -5  11       32.37       24.15      3.65 o 
  -9  -5  11       17.36       13.72      6.42 o 
  -8  -5  11        0.17        3.59      2.20 o 
  -7  -5  11       28.45       23.96      1.64 o 
  -6  -5  11       40.69       40.17      1.46 o 
  -5  -5  11       84.12       80.20      1.99 o 
  -4  -5  11        1.42        2.57      0.88 o 
  -3  -5  11       26.64       39.94      3.35 o 
  -2  -5  11       42.11       46.23      1.28 o 
  -1  -5  11       29.81       26.13      2.53 o 
   0  -5  11       81.73      109.77      5.03 o 
   1  -5  11       95.93      118.95      4.37 o 
   2  -5  11        1.04        1.39      1.54 o 
   3  -5  11        0.38        2.04      1.68 o 
   4  -5  11        2.28        1.76      1.77 o 
   5  -5  11        5.50        2.98      2.05 o 
 -10  -4  11        6.85        9.89      2.79 o 
  -9  -4  11       99.09       96.29     29.63 o 
  -8  -4  11       68.28       74.29      3.15 o 
  -7  -4  11      129.24      134.15      4.79 o 
  -6  -4  11       33.85       34.31      4.98 o 
  -5  -4  11      128.03      117.30      1.55 o 
  -4  -4  11      175.38      179.90      4.65 o 
  -3  -4  11      561.16      547.41      5.45 o 
  -2  -4  11      127.49      134.16      1.95 o 
  -1  -4  11       41.40       47.52      4.69 o 
   0  -4  11      171.67      183.33      4.98 o 
   1  -4  11      164.96      193.34      4.25 o 
   2  -4  11        0.11       -0.01      1.30 o 
   3  -4  11       60.04       49.49      2.25 o 
   4  -4  11       16.96       13.90      1.84 o 
   5  -4  11      108.94      111.53      5.06 o 
 -10  -3  11       16.71       11.47      2.20 o 
  -9  -3  11       38.42       50.28      2.10 o 
  -8  -3  11       69.20       75.51      2.41 o 
  -7  -3  11       40.64       42.28      4.04 o 
  -6  -3  11      121.10      103.84      4.31 o 
  -5  -3  11       65.19       58.50      1.02 o 
  -4  -3  11      622.68      583.22     19.51 o 
  -3  -3  11        3.63        1.77      0.49 o 
  -2  -3  11      109.49      111.25      3.11 o 
  -1  -3  11      334.84      350.09      6.05 o 
   0  -3  11       66.52       61.17      1.80 o 
   1  -3  11       66.14       84.49      3.21 o 
   2  -3  11       28.41       40.34      4.01 o 
   3  -3  11       28.78       32.06      7.72 o 
   4  -3  11       31.43       38.64      9.19 o 
   5  -3  11       94.10       94.92      9.52 o 
 -11  -2  11       22.18       20.31      2.45 o 
 -10  -2  11        0.06       -0.01      1.01 o 
  -9  -2  11       77.68       71.58      4.20 o 
  -8  -2  11      190.37      179.71      4.89 o 
  -7  -2  11      198.77      184.75      2.41 o 
  -6  -2  11       44.03       47.73      3.74 o 
  -5  -2  11      166.79      155.93      4.86 o 
  -4  -2  11      651.80      637.97     10.86 o 
  -3  -2  11      361.77      344.50     13.48 o 
  -2  -2  11      156.57      154.96      1.67 o 
  -1  -2  11      163.76      165.08      4.96 o 
   0  -2  11      360.38      337.57      4.26 o 
   1  -2  11      947.43      906.31     12.91 o 
   2  -2  11        0.12        1.79      1.30 o 
   3  -2  11       92.16      114.58      4.94 o 
   4  -2  11      557.10      568.10     11.31 o 
   5  -2  11       10.08        8.68      5.00 o 
 -11  -1  11       10.20       11.24      3.09 o 
 -10  -1  11        0.09        1.16      1.10 o 
  -9  -1  11      167.65      165.93      2.51 o 
  -8  -1  11      129.94      132.07      3.60 o 
  -7  -1  11      185.80      196.82      7.57 o 
  -6  -1  11      143.74      130.08      6.44 o 
  -5  -1  11       34.16       29.61      7.01 o 
  -4  -1  11       80.88       66.02      8.40 o 
  -3  -1  11      645.30      683.63     15.71 o 
  -2  -1  11       87.35       96.38      5.02 o 
  -1  -1  11        0.63        0.93      0.97 o 
   0  -1  11      208.74      231.03      3.32 o 
   1  -1  11       19.10       12.95      1.56 o 
   2  -1  11       78.51       77.83      2.25 o 
   3  -1  11        9.02       12.95      1.89 o 
   4  -1  11        2.72        4.84      2.25 o 
 -11   0  11       43.16       49.69      4.34 o 
 -10   0  11        8.05        4.36      1.31 o 
  -9   0  11       33.02       45.15      1.87 o 
  -8   0  11      294.58      322.73      2.99 o 
  -7   0  11      434.07      413.27     11.73 o 
  -6   0  11      288.11      279.98     14.08 o 
  -5   0  11      149.85      160.05     11.17 o 
  -4   0  11       58.15       25.60      6.83 o 
  -3   0  11     1193.49     1143.53     25.30 o 
  -2   0  11       62.76       67.39      4.31 o 
  -1   0  11      229.41      206.91      4.01 o 
   0   0  11       43.76       50.31      2.88 o 
   1   0  11       64.47       85.67      2.07 o 
   2   0  11        0.01        1.33      1.53 o 
   3   0  11       11.30       13.34      1.74 o 
   4   0  11       36.33       27.42      3.39 o 
 -11   1  11       18.42       13.34      3.42 o 
 -10   1  11       46.68       43.54      4.43 o 
  -9   1  11        1.97        1.36      0.81 o 
  -8   1  11      223.49      234.24      8.40 o 
  -7   1  11       12.85        9.30      3.30 o 
  -6   1  11        0.06       -1.04      4.60 o 
  -5   1  11      523.33      499.96     19.01 o 
  -4   1  11        0.24       -0.09      3.95 o 
  -3   1  11      134.53      126.94      5.88 o 
  -2   1  11      276.41      260.20      4.12 o 
  -1   1  11       76.83       69.82      3.30 o 
   0   1  11        0.80        0.98      0.81 o 
   1   1  11       34.90       30.03      3.49 o 
   2   1  11       15.69       10.43      1.46 o 
   3   1  11       51.84       59.59      6.07 o 
   4   1  11        3.58        1.39      3.44 o 
 -10   2  11       31.11       37.99      4.54 o 
  -9   2  11        0.82        0.50      4.69 o 
  -8   2  11        0.40        0.71      2.64 o 
  -7   2  11        2.19        1.99      2.79 o 
  -6   2  11       11.56       15.62      6.30 o 
  -5   2  11      162.65      155.06     10.93 o 
  -4   2  11        1.41        2.58      2.61 o 
  -3   2  11      325.26      338.75      9.39 o 
  -2   2  11       12.71       13.53      1.12 o 
  -1   2  11        6.93        9.11      1.76 o 
   0   2  11        4.53        3.27      1.10 o 
   1   2  11       61.07       57.44      2.22 o 
   2   2  11       75.61       81.47      3.03 o 
   3   2  11      152.41      151.47      4.12 o 
 -10   3  11      161.26      174.99      8.38 o 
  -9   3  11      345.43      373.53     18.29 o 
  -8   3  11        0.61        0.15      2.67 o 
  -7   3  11       23.50       27.15      4.13 o 
  -6   3  11      225.06      216.15      8.26 o 
  -5   3  11       80.74       87.91      5.41 o 
  -4   3  11       12.08        8.20      3.18 o 
  -3   3  11      242.45      220.11      6.66 o 
  -2   3  11      433.48      420.34     11.28 o 
  -1   3  11      198.67      209.11      3.26 o 
   0   3  11       15.32        8.01      1.30 o 
   1   3  11      145.20      151.26      3.59 o 
   2   3  11      342.08      324.11      6.94 o 
   3   3  11        0.90       -0.72      1.67 o 
 -10   4  11       67.18       86.66      6.42 o 
  -9   4  11        0.00       -0.03      2.79 o 
  -8   4  11      244.89      228.51      8.97 o 
  -7   4  11        6.71       12.95      3.83 o 
  -6   4  11        6.09       10.99      3.80 o 
  -5   4  11      154.63      183.75      8.20 o 
  -4   4  11      101.62      102.74     10.88 o 
  -3   4  11        9.44        8.38      1.60 o 
  -2   4  11      424.59      446.90      6.67 o 
  -1   4  11      114.36      141.61      8.48 o 
   0   4  11       22.02       15.81      2.12 o 
   1   4  11        0.01        1.51      2.12 o 
   2   4  11       72.64       59.98      3.59 o 
  -9   5  11      164.33      197.29      9.06 o 
  -8   5  11      162.55      158.95      7.81 o 
  -7   5  11        0.21       -4.25      6.06 o 
  -6   5  11      234.81      198.45     22.10 o 
  -5   5  11     1240.90     1136.04     44.66 o 
  -4   5  11      128.98      124.54      5.93 o 
  -3   5  11       52.17       55.79      2.10 o 
  -2   5  11      262.13      281.39      6.61 o 
  -1   5  11       11.05       11.57      1.86 o 
   0   5  11       40.25       41.52      2.67 o 
   1   5  11       38.16       54.53      2.97 o 
  -9   6  11       70.55       75.05      6.39 o 
  -8   6  11        7.21        5.20      3.74 o 
  -7   6  11       64.96       68.53     12.50 o 
  -6   6  11       87.48       73.53      5.12 o 
  -5   6  11       63.54       64.89      2.91 o 
  -4   6  11        2.17        1.50      1.08 o 
  -3   6  11       10.89        9.29      1.27 o 
  -2   6  11       25.54       24.70      3.76 o 
  -1   6  11       50.12       47.80      2.85 o 
   0   6  11       40.75       32.20      3.13 o 
  -9   7  11        3.92        7.54      4.13 o 
  -8   7  11        1.54        1.13      5.79 o 
  -7   7  11        7.53        4.78      3.77 o 
  -6   7  11        0.89       -0.78      2.12 o 
  -5   7  11        6.19        6.38      2.52 o 
  -4   7  11       13.48        9.63      1.84 o 
  -3   7  11       28.54       32.98      3.45 o 
  -2   7  11        8.53        4.66      1.52 o 
  -1   7  11       88.22       64.50      7.80 o 
  -8   8  11       19.40       18.44      5.08 o 
  -7   8  11       41.83       49.81      6.24 o 
  -6   8  11       59.36       53.85      6.24 o 
  -5   8  11        4.09        3.63      1.70 o 
  -4   8  11        1.74       -0.07      1.39 o 
  -3   8  11        0.09       -0.32      1.65 o 
  -2   8  11        7.68        6.47      2.54 o 
  -8   9  11        0.99        0.39      3.86 o 
  -7   9  11        2.04        8.73      4.84 o 
  -6   9  11        8.82       10.45      5.08 o 
  -5   9  11       76.52       95.19      8.82 o 
  -4   9  11      246.08      259.19     31.42 o 
  -3 -11  12        2.87        5.21      4.01 o 
  -2 -11  12       30.93       31.63      3.01 o 
  -1 -11  12        4.89        6.82      4.00 o 
   0 -11  12       40.94       32.15      3.90 o 
   1 -11  12        0.70        3.30      2.31 o 
  -5 -10  12        0.51        3.06      2.45 o 
  -4 -10  12        4.35        7.41      2.44 o 
  -3 -10  12       14.48       14.78      2.35 o 
  -2 -10  12        1.25        0.82      1.62 o 
  -1 -10  12       64.83       51.90      7.13 o 
   0 -10  12       11.06        9.73      2.00 o 
   1 -10  12       14.06       12.34      3.21 o 
   2 -10  12        8.47       12.43      2.57 o 
  -6  -9  12        5.90        6.50      2.11 o 
  -5  -9  12       11.90       13.58      2.79 o 
  -4  -9  12        9.62        3.09      1.63 o 
  -3  -9  12       36.15       27.67      3.42 o 
  -2  -9  12      381.74      351.56      9.08 o 
  -1  -9  12       97.32       72.90      3.81 o 
   0  -9  12       63.62       70.48      4.35 o 
   1  -9  12       29.81       30.41      2.57 o 
   2  -9  12       29.87       18.66      2.46 o 
   3  -9  12        0.60        2.70      2.38 o 
  -7  -8  12        0.00       -1.60      1.60 o 
  -6  -8  12       51.90       49.66      7.71 o 
  -5  -8  12       21.45       18.01      1.84 o 
  -4  -8  12       79.98       86.09      3.92 o 
  -3  -8  12        0.07        1.69      1.41 o 
  -2  -8  12       18.44       15.05      2.17 o 
  -1  -8  12        6.81       15.20      1.70 o 
   0  -8  12       26.10       36.34      5.12 o 
   1  -8  12        1.46        2.99      2.20 o 
   2  -8  12       13.63       11.75      2.44 o 
   3  -8  12       50.08       49.12     10.87 o 
  -8  -7  12        5.06        5.54      1.73 o 
  -7  -7  12       58.91       66.21      2.78 o 
  -6  -7  12        5.79        4.02      2.04 o 
  -5  -7  12       20.15       13.07      1.79 o 
  -4  -7  12        4.13        0.62      1.17 o 
  -3  -7  12        0.06       -0.81      1.03 o 
  -2  -7  12      119.39      100.13      3.20 o 
  -1  -7  12      157.28      145.85      5.23 o 
   0  -7  12       15.08        8.50      1.64 o 
   1  -7  12        3.97        2.80      1.40 o 
   2  -7  12      331.45      371.61      9.61 o 
   3  -7  12       68.49       72.64     13.17 o 
   4  -7  12        0.28        1.97      2.06 o 
  -9  -6  12        6.59        5.66      2.76 o 
  -8  -6  12       37.41       39.54      6.55 o 
  -7  -6  12        4.82        1.74      1.16 o 
  -6  -6  12        8.34        7.67      1.26 o 
  -5  -6  12        0.90        3.47      1.14 o 
  -4  -6  12        0.30        1.98      0.89 o 
  -3  -6  12        1.37        3.39      1.56 o 
  -2  -6  12       40.82       51.74      2.43 o 
  -1  -6  12       42.94       44.80      2.34 o 
   0  -6  12        0.08       -0.16      1.58 o 
   1  -6  12       75.58       86.95      9.85 o 
   2  -6  12        1.66       -1.05      2.24 o 
   3  -6  12        0.38        3.65      3.49 o 
   4  -6  12       24.25       25.13      2.68 o 
  -9  -5  12       25.91       26.55      4.37 o 
  -8  -5  12        7.39        9.82      2.97 o 
  -7  -5  12        1.35        1.59      1.07 o 
  -6  -5  12       31.21       30.85      1.95 o 
  -5  -5  12        7.00        3.30      0.93 o 
  -4  -5  12       28.10       20.39      1.15 o 
  -3  -5  12       98.04      102.96      1.95 o 
  -2  -5  12       20.30       16.77      1.48 o 
  -1  -5  12        9.61       10.48      1.59 o 
   0  -5  12       33.39       15.56      2.57 o 
   1  -5  12       62.84       72.69      7.14 o 
   2  -5  12       97.79       95.81      3.59 o 
   3  -5  12        2.35        3.04      1.81 o 
   4  -5  12       60.04       63.91      6.10 o 
  -9  -4  12       76.49       78.67      5.79 o 
  -8  -4  12      138.66      157.23      3.16 o 
  -7  -4  12       30.56       34.47      2.18 o 
  -6  -4  12       31.94       34.62      1.97 o 
  -5  -4  12      156.02      160.61      4.19 o 
  -4  -4  12      379.18      400.53      6.78 o 
  -3  -4  12       90.07       83.97      6.09 o 
  -2  -4  12       33.56       39.90      4.00 o 
  -1  -4  12      109.53      117.46      2.57 o 
   0  -4  12       35.45       20.77      2.12 o 
   1  -4  12       74.90       88.61      5.82 o 
   2  -4  12        2.79        2.91      1.59 o 
   3  -4  12      129.53      117.19      3.37 o 
   4  -4  12        0.02        4.79      2.81 o 
 -10  -3  12        0.29        0.39      2.73 o 
  -9  -3  12        4.33        8.97      3.53 o 
  -8  -3  12       93.65      125.57     11.52 o 
  -7  -3  12      136.16      130.90      2.09 o 
  -6  -3  12       25.44       26.51      3.10 o 
  -5  -3  12       23.52       20.90      3.58 o 
  -4  -3  12       26.96       24.85      2.97 o 
  -3  -3  12        7.46        9.24      2.38 o 
  -2  -3  12       51.82       53.85      1.16 o 
  -1  -3  12       99.82      115.01      2.91 o 
   0  -3  12      112.83      117.40      2.61 o 
   1  -3  12        0.19        0.16      1.15 o 
   2  -3  12      229.04      227.09      7.04 o 
   3  -3  12       10.15        9.71      2.24 o 
   4  -3  12       86.02       76.35      8.87 o 
 -10  -2  12       10.05        5.14      5.64 o 
  -9  -2  12       14.98       20.52      4.16 o 
  -8  -2  12      392.77      357.73     17.91 o 
  -7  -2  12       84.58       99.82      6.21 o 
  -6  -2  12       65.56       62.43      5.29 o 
  -5  -2  12       25.94       23.98      2.92 o 
  -4  -2  12      222.09      216.06      5.85 o 
  -3  -2  12        2.97        1.44      1.94 o 
  -2  -2  12       33.25       22.03      2.61 o 
  -1  -2  12       11.84       17.97      3.38 o 
   0  -2  12      151.56      162.71      2.95 o 
   1  -2  12       41.65       45.56      2.47 o 
   2  -2  12       58.35       66.31      2.86 o 
   3  -2  12        0.70        2.14      2.15 o 
   4  -2  12        9.26        5.82      2.30 o 
 -11  -1  12        0.07        3.00      3.03 o 
 -10  -1  12       17.65       18.47      3.95 o 
  -9  -1  12       28.79       23.85      4.22 o 
  -8  -1  12      133.43      115.18      6.56 o 
  -7  -1  12       78.25       73.95      5.55 o 
  -6  -1  12       62.90       63.32      5.14 o 
  -5  -1  12      289.71      274.39      9.30 o 
  -4  -1  12        8.27        6.74      3.36 o 
  -3  -1  12      496.23      474.93     12.89 o 
  -2  -1  12       33.06       32.16      3.98 o 
  -1  -1  12      126.69      129.05      2.40 o 
   0  -1  12       17.01       12.43      4.11 o 
   1  -1  12        1.75        1.03      1.03 o 
   2  -1  12       46.02       59.80      2.69 o 
   3  -1  12        9.63        3.95      1.60 o 
 -11   0  12        4.10        2.29      3.00 o 
 -10   0  12       37.51       30.32      4.45 o 
  -9   0  12       17.87       27.62      4.34 o 
  -8   0  12       14.84       16.87      3.95 o 
  -7   0  12       10.79       10.60      3.59 o 
  -6   0  12       64.38       58.89      5.05 o 
  -5   0  12        4.77        3.89      3.09 o 
  -4   0  12       51.03       51.71      4.93 o 
  -3   0  12       13.98       15.21      3.47 o 
  -2   0  12       57.20       71.69      7.84 o 
  -1   0  12        3.43        2.89      0.63 o 
   0   0  12        1.56        1.60      1.06 o 
   1   0  12        3.46        0.18      1.19 o 
   2   0  12       28.99       25.57      3.06 o 
   3   0  12       16.30       16.41      2.04 o 
 -11   1  12       30.00       34.33      4.63 o 
  -9   1  12        5.56        5.49      3.39 o 
  -8   1  12       34.76       40.72      4.84 o 
  -7   1  12       66.09       84.67      5.67 o 
  -6   1  12        0.26        0.71      2.73 o 
  -5   1  12       23.92       22.42      3.98 o 
  -4   1  12        5.90        6.39      3.18 o 
  -3   1  12        0.63       -2.82      2.82 o 
  -2   1  12       19.82       18.25      0.66 o 
  -1   1  12       68.79       50.00      5.47 o 
   0   1  12      145.61      124.48      3.27 o 
   1   1  12      338.44      315.38      5.81 o 
   2   1  12       26.54       33.79      8.75 o 
   3   1  12       58.69       67.36      2.58 o 
  -9   2  12      263.26      266.05     10.10 o 
  -8   2  12       52.64       55.75      9.12 o 
  -7   2  12       14.09       17.91      4.01 o 
  -6   2  12      246.40      241.13      9.21 o 
  -5   2  12      226.92      223.04      8.55 o 
  -4   2  12      278.13      261.48      9.12 o 
  -3   2  12        1.71        2.08      4.84 o 
  -2   2  12       77.01       65.24      2.64 o 
  -1   2  12       45.87       37.37      1.94 o 
   0   2  12      304.99      279.40      8.11 o 
   1   2  12      130.84      127.49      3.07 o 
   2   2  12        1.03        1.47      1.30 o 
  -9   3  12        6.55        7.37      3.83 o 
  -8   3  12       84.96      116.84     11.73 o 
  -7   3  12       35.02       56.07      5.44 o 
  -6   3  12        0.16       -2.52      3.30 o 
  -5   3  12       70.33       60.23      5.82 o 
  -4   3  12       76.45       81.50     10.04 o 
  -3   3  12      443.24      419.54     12.36 o 
  -2   3  12        4.61        4.59      1.07 o 
  -1   3  12        0.44        1.33      0.84 o 
   0   3  12      445.32      435.08      7.58 o 
   1   3  12       71.73       95.87      5.10 o 
  -9   4  12       53.71       52.92      5.64 o 
  -8   4  12        4.75        2.41      3.36 o 
  -7   4  12      317.29      333.94     11.79 o 
  -6   4  12       13.51       15.71      7.78 o 
  -5   4  12      474.52      453.78     13.84 o 
  -4   4  12      219.62      220.61      9.06 o 
  -3   4  12       45.86       44.41      2.47 o 
  -2   4  12      113.35       98.10      6.27 o 
  -1   4  12        9.30        8.31      1.19 o 
   0   4  12       38.08       50.55      2.30 o 
   1   4  12       10.85       19.61      6.04 o 
  -9   5  12        0.05        2.47      6.27 o 
  -8   5  12       26.47       23.61      4.78 o 
  -7   5  12        0.07       -0.59      3.21 o 
  -6   5  12        0.54        6.09      3.86 o 
  -5   5  12       35.22       31.48      5.08 o 
  -4   5  12       59.90       57.29      5.49 o 
  -3   5  12      151.12      166.17     12.41 o 
  -2   5  12       71.42       88.59      3.86 o 
  -1   5  12        0.10        0.94      1.70 o 
   0   5  12       46.00       42.09      2.84 o 
  -9   6  12       47.76       66.94      6.42 o 
  -8   6  12        0.38       -0.27      3.24 o 
  -7   6  12       14.58        9.06      7.16 o 
  -6   6  12        5.53        5.79      6.56 o 
  -5   6  12        2.45        1.07      5.76 o 
  -4   6  12        1.20        1.43      3.18 o 
  -3   6  12       11.35       12.83      3.92 o 
  -2   6  12        2.43        3.35      2.35 o 
  -1   6  12       62.48       65.50      5.21 o 
  -8   7  12       97.45       91.33      7.57 o 
  -7   7  12       36.71       43.48      5.94 o 
  -6   7  12       28.38       26.91      5.23 o 
  -5   7  12        3.30        4.48      3.89 o 
  -4   7  12        3.70        2.20      3.59 o 
  -3   7  12        5.53        6.77      3.77 o 
  -2   7  12       46.59       63.56      5.82 o 
  -8   8  12        3.37       11.02      4.99 o 
  -7   8  12        2.70        8.94      4.96 o 
  -6   8  12      180.00      219.42     11.55 o 
  -5   8  12      327.03      396.37     15.68 o 
  -4   8  12        0.60        1.01      3.80 o 
  -4 -10  13       48.61       52.03      7.39 o 
  -3 -10  13       29.05       23.97      3.39 o 
  -2 -10  13       21.13       10.37      1.99 o 
  -1 -10  13       21.50       18.34      3.17 o 
   0 -10  13        4.46        4.71      1.85 o 
  -5  -9  13       46.15       44.88      2.99 o 
  -4  -9  13        0.82        1.37      2.22 o 
  -3  -9  13        0.00        1.17      1.60 o 
  -2  -9  13      123.65      129.07      6.32 o 
  -1  -9  13        3.06        3.68      1.60 o 
   0  -9  13       12.23        6.99      1.95 o 
   1  -9  13        0.89       -0.49      1.58 o 
  -6  -8  13        2.45        2.83      2.18 o 
  -5  -8  13        7.00        2.67      2.38 o 
  -4  -8  13       79.89       87.01      3.62 o 
  -3  -8  13       15.16       11.00      1.70 o 
  -2  -8  13        5.36        5.78      2.26 o 
  -1  -8  13        0.37        1.03      1.47 o 
   0  -8  13        0.01        0.39      1.30 o 
   1  -8  13       29.98       24.00      2.95 o 
   2  -8  13        7.46       18.28      2.86 o 
  -7  -7  13        0.05       -0.59      3.24 o 
  -6  -7  13       19.48       14.34      2.52 o 
  -5  -7  13        0.11        1.52      1.55 o 
  -4  -7  13       57.96       62.28      3.10 o 
  -3  -7  13       38.92       45.15      2.03 o 
  -2  -7  13        3.34        7.81      1.68 o 
  -1  -7  13      135.27      165.08      5.54 o 
   0  -7  13       48.37       53.14      7.23 o 
   1  -7  13        8.76       13.09      3.25 o 
   2  -7  13       96.10      119.40     10.48 o 
  -8  -6  13       19.71       21.68      4.66 o 
  -7  -6  13        2.24       -0.33      5.26 o 
  -6  -6  13        4.14       11.11      4.04 o 
  -5  -6  13       39.25       37.44      2.12 o 
  -4  -6  13       29.18       31.28      1.23 o 
  -3  -6  13       16.55       20.41      2.54 o 
  -2  -6  13       65.05       83.56      3.70 o 
  -1  -6  13       32.59       33.66      2.40 o 
   0  -6  13        1.60        0.13      1.55 o 
   1  -6  13       56.83       68.01      3.80 o 
   2  -6  13       27.49       24.46      5.58 o 
   3  -6  13        0.01        1.31      2.60 o 
  -8  -5  13        0.31       -1.51      3.30 o 
  -7  -5  13       95.39       88.57      4.75 o 
  -6  -5  13      115.40      134.91      9.53 o 
  -5  -5  13      152.05      144.54     12.70 o 
  -4  -5  13       25.00       23.92      2.84 o 
  -3  -5  13       12.40       14.48      3.08 o 
  -2  -5  13       80.42      102.12      3.87 o 
  -1  -5  13       60.83       73.23      4.83 o 
   0  -5  13        5.05        0.87      1.43 o 
   1  -5  13       15.33        9.38      4.69 o 
   2  -5  13       28.15       17.77      3.87 o 
   3  -5  13       36.78       38.06      4.62 o 
  -9  -4  13        3.16        9.15      3.98 o 
  -8  -4  13        3.69        2.47      6.15 o 
  -7  -4  13       23.99       26.15      3.37 o 
  -6  -4  13       78.74       77.30      6.93 o 
  -5  -4  13       60.71       60.99      4.14 o 
  -4  -4  13       86.32       91.96      4.53 o 
  -3  -4  13       20.25       27.76      3.19 o 
  -2  -4  13      216.36      212.34      4.22 o 
  -1  -4  13        0.60        2.32      1.27 o 
   0  -4  13       18.70       12.23      1.81 o 
   1  -4  13      116.59      109.55      4.25 o 
   2  -4  13      121.39      118.40      3.67 o 
   3  -4  13      140.78      122.03      4.52 o 
 -10  -3  13       13.01       11.88      6.86 o 
  -9  -3  13      154.04      152.75      8.02 o 
  -8  -3  13       24.45       16.87      7.57 o 
  -7  -3  13       61.07       53.88      5.61 o 
  -6  -3  13      290.56      313.04     10.29 o 
  -5  -3  13       58.81       58.72      6.82 o 
  -4  -3  13       53.96       57.49      3.88 o 
  -3  -3  13        7.76       13.19      2.78 o 
  -2  -3  13       21.05       20.64      1.82 o 
  -1  -3  13      123.86      122.57      4.98 o 
   0  -3  13        3.52        6.70      1.33 o 
   1  -3  13      126.20      119.22      2.89 o 
   2  -3  13       73.27       84.43      4.18 o 
   3  -3  13        3.13        3.18      2.26 o 
 -10  -2  13        5.26        6.36      3.68 o 
  -9  -2  13       27.93       29.14      4.90 o 
  -8  -2  13       26.43       35.40      8.61 o 
  -7  -2  13       31.85       39.38      5.08 o 
  -6  -2  13       27.12       17.05      4.25 o 
  -5  -2  13       56.22       73.03      5.79 o 
  -4  -2  13       68.78       76.54      5.85 o 
  -3  -2  13      276.28      285.44     10.04 o 
  -2  -2  13        4.12        3.21      5.49 o 
  -1  -2  13        6.84        5.43      0.71 o 
   0  -2  13      188.30      186.18      4.78 o 
   1  -2  13        7.42        6.71      2.28 o 
   2  -2  13       44.22       45.50      5.03 o 
 -10  -1  13       28.13       25.39      4.63 o 
  -9  -1  13        9.51        9.27      3.95 o 
  -8  -1  13        2.90        4.22      6.09 o 
  -7  -1  13        1.36        3.59      3.36 o 
  -6  -1  13       55.36       64.15      5.64 o 
  -5  -1  13        1.81        3.92      3.33 o 
  -4  -1  13      146.82      157.14      7.75 o 
  -3  -1  13      182.42      170.12      7.66 o 
  -2  -1  13      133.30      131.60      6.53 o 
  -1  -1  13       73.62       63.53      1.40 o 
   0  -1  13       17.26        9.48      1.98 o 
   1  -1  13       51.24       51.10      1.95 o 
   2  -1  13       52.53       51.78      2.48 o 
 -10   0  13       11.35       10.25      4.04 o 
  -9   0  13       10.78       15.56      4.16 o 
  -8   0  13        4.21        2.85      5.94 o 
  -7   0  13       46.98       47.64      5.32 o 
  -6   0  13        4.87        4.54      3.36 o 
  -5   0  13      109.94      107.75      6.62 o 
  -4   0  13      405.95      416.00     12.59 o 
  -3   0  13        1.58       -0.12      4.48 o 
  -2   0  13        8.27        9.06      3.33 o 
  -1   0  13        0.48        0.41      0.83 o 
   0   0  13       22.06       14.91      3.05 o 
   1   0  13       14.92       16.61      2.24 o 
   2   0  13        0.77        1.16      1.27 o 
  -9   1  13       11.21        8.61      3.95 o 
  -8   1  13      155.57      152.95      8.20 o 
  -7   1  13       10.06       12.06      6.89 o 
  -6   1  13       22.59       24.56      4.51 o 
  -5   1  13      201.45      217.70      9.12 o 
  -4   1  13      370.94      391.98     19.10 o 
  -3   1  13       22.32       19.28      3.92 o 
  -2   1  13       68.10       69.53      5.20 o 
  -1   1  13       45.84       59.82      4.81 o 
   0   1  13      138.02      131.15      5.73 o 
   1   1  13      366.14      350.26     10.64 o 
  -9   2  13      109.82      105.34      7.37 o 
  -8   2  13       54.37       68.58      6.24 o 
  -7   2  13       61.62       72.82      6.12 o 
  -6   2  13        0.10       -2.97      5.97 o 
  -5   2  13        1.89        2.23      5.76 o 
  -4   2  13      208.66      215.77      9.12 o 
  -3   2  13      176.93      192.60      8.32 o 
  -2   2  13       68.13       74.43      8.85 o 
  -1   2  13       11.19        6.71      3.21 o 
   0   2  13      227.16      256.93      8.82 o 
   1   2  13        3.69        3.37      1.41 o 
  -9   3  13        8.16       10.51      4.25 o 
  -8   3  13       39.56       54.41      5.91 o 
  -7   3  13      175.37      180.01      9.00 o 
  -6   3  13      150.36      160.20      8.35 o 
  -5   3  13       11.08       11.91      4.10 o 
  -4   3  13       82.21       87.64      6.42 o 
  -3   3  13      299.19      308.91     10.45 o 
  -2   3  13       68.14       50.31      4.81 o 
  -1   3  13        1.04        1.96      2.79 o 
   0   3  13       23.48       23.11      3.68 o 
  -9   4  13        2.28       -0.24      5.55 o 
  -8   4  13       42.61       70.36      6.36 o 
  -7   4  13       77.48       66.62      6.27 o 
  -6   4  13       17.45       23.43      4.90 o 
  -5   4  13      284.18      298.27     11.49 o 
  -4   4  13       35.16       39.32      8.70 o 
  -3   4  13        2.76        4.22      3.30 o 
  -2   4  13       17.65       13.54      3.62 o 
  -1   4  13       50.72       46.27      4.57 o 
  -8   5  13       66.37       60.23      6.39 o 
  -7   5  13       19.13       25.01      5.14 o 
  -6   5  13       95.39       99.23      7.34 o 
  -5   5  13      150.97      142.88      8.23 o 
  -4   5  13        6.16        2.35      3.39 o 
  -3   5  13        0.28       -1.81      3.18 o 
  -2   5  13       54.96       59.43      5.20 o 
  -8   6  13        7.95        9.21      4.63 o 
  -7   6  13       15.45       20.79      5.23 o 
  -6   6  13       29.79       34.99      5.82 o 
  -5   6  13       54.73       57.97      6.36 o 
  -4   6  13        0.31        8.67      7.16 o 
  -3   6  13        5.16        6.77      3.83 o 
  -7   7  13       37.42       42.65      6.68 o 
  -6   7  13       53.60       63.59      7.34 o 
  -5   7  13       39.03       44.55      6.68 o 
  -4  -9  14        6.49       11.23      8.61 o 
  -3  -9  14        0.02       -2.79      4.31 o 
  -2  -9  14        0.87        1.85      4.10 o 
  -1  -9  14        3.12        2.43      2.37 o 
  -5  -8  14        0.52       -4.54      4.54 o 
  -4  -8  14        0.07       -0.36      3.50 o 
  -3  -8  14        5.25        2.64      3.98 o 
  -2  -8  14        1.24        1.63      2.09 o 
  -1  -8  14        4.40        4.22      2.50 o 
   0  -8  14        6.19       11.35      2.55 o 
  -6  -7  14        0.01        2.02      3.74 o 
  -5  -7  14        1.47        6.00      4.22 o 
  -4  -7  14        0.24        1.66      3.77 o 
  -3  -7  14        1.82        5.44      4.07 o 
  -2  -7  14        0.89       -1.07      3.47 o 
  -1  -7  14        0.26       -0.32      1.83 o 
   0  -7  14        8.55       14.04      4.83 o 
   1  -7  14        4.51        6.56      3.89 o 
  -7  -6  14        6.56        8.67      4.22 o 
  -6  -6  14       36.01       29.94      9.00 o 
  -5  -6  14       18.33       23.43      5.08 o 
  -4  -6  14       28.98       28.75      5.41 o 
  -3  -6  14        0.09        0.48      3.36 o 
  -2  -6  14       72.77       67.86      6.30 o 
  -1  -6  14        0.95        3.86      3.68 o 
   0  -6  14        6.25        7.73      2.78 o 
   1  -6  14        3.21        5.29      3.48 o 
  -8  -5  14        2.06        0.64      2.48 o 
  -7  -5  14        0.15       -0.41      2.97 o 
  -6  -5  14       69.13       81.65      6.10 o 
  -5  -5  14       59.54       51.73      4.37 o 
  -4  -5  14      170.68      185.56      9.85 o 
  -3  -5  14        7.01        8.33      3.71 o 
  -2  -5  14        8.45        3.67      3.27 o 
  -1  -5  14      109.05      140.90      7.84 o 
   0  -5  14       83.36       87.90      5.93 o 
   1  -5  14       19.02       18.19      4.36 o 
  -8  -4  14       30.03       23.11      8.91 o 
  -7  -4  14       57.37       51.59      4.27 o 
  -6  -4  14        0.26        2.00      2.54 o 
  -5  -4  14       18.92       14.80      4.00 o 
  -4  -4  14        3.46        4.55      3.29 o 
  -3  -4  14        0.14        5.32      2.66 o 
  -2  -4  14        8.63        8.71      3.44 o 
  -1  -4  14       98.82       89.87     16.36 o 
   0  -4  14        1.12        5.39      2.59 o 
   1  -4  14        4.57        3.96      2.06 o 
  -9  -3  14        4.59        2.29      3.71 o 
  -8  -3  14       10.43        8.64      7.34 o 
  -7  -3  14        6.00        2.76      3.74 o 
  -6  -3  14        3.56        8.32      4.16 o 
  -5  -3  14        1.28        3.20      3.24 o 
  -4  -3  14        0.73        3.00      2.53 o 
  -3  -3  14       10.23       20.18      4.77 o 
  -2  -3  14       13.51       10.17      3.43 o 
  -1  -3  14       28.17       37.12      4.96 o 
   0  -3  14       59.31       82.33      6.18 o 
   1  -3  14        1.06        2.91      3.15 o 
  -9  -2  14        0.00       -0.06      3.21 o 
  -8  -2  14       25.04       17.58      8.20 o 
  -7  -2  14       13.52       14.26      4.45 o 
  -6  -2  14        1.99        1.87      3.56 o 
  -5  -2  14       35.03       49.33      5.76 o 
  -4  -2  14      127.72      114.94      7.57 o 
  -3  -2  14        0.78        0.80      5.46 o 
  -2  -2  14       61.44       54.62      5.64 o 
  -1  -2  14        7.75       20.58      4.13 o 
   0  -2  14        7.13       12.21      3.68 o 
   1  -2  14       31.52       28.90      4.22 o 
  -9  -1  14        0.85       -0.74      3.39 o 
  -8  -1  14        5.56        9.06      4.19 o 
  -7  -1  14        0.63       -3.86      6.44 o 
  -6  -1  14       11.32        8.64      4.16 o 
  -5  -1  14        1.95        3.03      3.65 o 
  -4  -1  14      276.57      309.89     18.06 o 
  -3  -1  14        3.38        4.13      3.45 o 
  -2  -1  14      101.90      116.07      6.89 o 
  -1  -1  14        8.89        5.58      3.39 o 
   0  -1  14       36.77       45.86      4.78 o 
   1  -1  14       15.75       17.14      3.56 o 
 -10   0  14        3.28        0.62      5.94 o 
  -9   0  14       10.15        9.89      4.28 o 
  -8   0  14        9.35       14.67      4.45 o 
  -7   0  14       18.55       21.50      8.29 o 
  -6   0  14      201.38      196.61     15.38 o 
  -5   0  14       10.72       12.95      7.31 o 
  -4   0  14       21.52       23.25      4.72 o 
  -3   0  14      118.73      113.78      6.95 o 
  -2   0  14      299.13      304.24     10.66 o 
  -1   0  14      262.93      273.95      9.95 o 
   0   0  14       45.01       48.44      8.35 o 
 -10   1  14        4.05       10.93      7.78 o 
  -8   1  14       28.72       27.15      5.08 o 
  -7   1  14        5.50        3.80      3.68 o 
  -6   1  14      110.81      107.96      7.45 o 
  -5   1  14       34.13       36.71      5.35 o 
  -4   1  14       11.07       10.48      4.01 o 
  -3   1  14        0.01        6.42      3.53 o 
  -2   1  14      131.48      136.62      7.25 o 
  -1   1  14      162.21      160.68      7.66 o 
   0   1  14       46.57       52.90      4.87 o 
  -8   2  14       23.17       23.91      4.93 o 
  -7   2  14        1.49        4.31      3.89 o 
  -6   2  14        5.54        7.16      4.04 o 
  -5   2  14      126.66      146.63      8.05 o 
  -4   2  14       40.89       42.92      5.32 o 
  -3   2  14       57.03       51.91      9.03 o 
  -2   2  14       52.34       44.34      4.93 o 
  -1   2  14       98.72      119.13     10.93 o 
  -8   3  14        0.12       -0.42      5.85 o 
  -7   3  14      148.17      156.43      8.79 o 
  -6   3  14       43.70       43.69      5.82 o 
  -5   3  14       96.58       91.83     11.94 o 
  -4   3  14       53.88       55.89      5.76 o 
  -3   3  14        5.76        8.79      3.74 o 
  -2   3  14        4.48        7.42      6.00 o 
  -8   4  14       23.40       22.93      5.32 o 
  -7   4  14        0.16       -1.84      3.77 o 
  -6   4  14       66.85       65.61      6.62 o 
  -5   4  14        0.16        3.83      3.74 o 
  -4   4  14        0.86       -3.53      3.53 o 
  -3   4  14        0.27        0.89      5.32 o 
  -8   5  14       86.26      103.89      8.49 o 
  -7   5  14        0.50        3.62      4.22 o 
  -6   5  14        1.06        0.42      3.50 o 
  -5   5  14       12.64       16.63      4.84 o 
  -4   5  14       32.85       27.47      5.11 o 
  -5  -7  15        5.91       14.88      5.11 o 
  -4  -7  15       60.09       82.98      7.87 o 
  -3  -7  15       22.39       22.99      5.49 o 
  -2  -7  15        0.82        5.79      4.37 o 
  -6  -6  15        7.19        6.83      4.43 o 
  -5  -6  15       47.01       38.91      6.09 o 
  -4  -6  15        7.33        7.90      7.99 o 
  -3  -6  15        0.26        2.76      6.83 o 
  -2  -6  15       21.29        9.36      7.69 o 
  -1  -6  15        0.09       -1.10      3.47 o 
  -7  -5  15       20.96       21.92      3.94 o 
  -6  -5  15        6.79        9.48      3.36 o 
  -5  -5  15        0.06        1.64      3.37 o 
  -4  -5  15       37.01       50.83     12.00 o 
  -3  -5  15       25.68       23.56      3.75 o 
  -2  -5  15        3.79        4.28      2.84 o 
  -1  -5  15        2.68        4.75      3.80 o 
  -7  -4  15        5.05        7.84      4.69 o 
  -6  -4  15        6.74        9.97      3.26 o 
  -5  -4  15       13.25       12.01      3.33 o 
  -4  -4  15       81.69       90.75      5.35 o 
  -3  -4  15       27.95       25.24      4.53 o 
  -2  -4  15        0.06        1.82      2.58 o 
  -1  -4  15       91.23      118.36      5.53 o 
  -8  -3  15        8.98       13.54      8.67 o 
  -7  -3  15        8.76       12.30      8.55 o 
  -6  -3  15        1.47        2.61      4.19 o 
  -5  -3  15       54.26       69.97      7.22 o 
  -4  -3  15       31.74       33.26      9.74 o 
  -3  -3  15        1.06        1.63      3.68 o 
  -2  -3  15      205.49      212.38     10.16 o 
  -1  -3  15       20.76       24.44      8.32 o 
   0  -3  15        8.88        9.71      4.01 o 
  -8  -2  15       47.33       48.02      6.47 o 
  -7  -2  15       54.43       56.58     11.49 o 
  -6  -2  15      285.96      321.59     20.76 o 
  -5  -2  15      135.84      142.86     15.15 o 
  -4  -2  15        1.85        4.16      3.98 o 
  -3  -2  15       74.14       98.63      7.25 o 
  -2  -2  15       14.93       18.12      4.72 o 
  -1  -2  15        5.92        0.21      3.00 o 
  -8  -1  15       13.25        4.78      4.22 o 
  -7  -1  15        6.55        3.89      4.10 o 
  -6  -1  15      159.16      157.29      9.68 o 
  -5  -1  15        4.07       11.26      4.66 o 
  -4  -1  15       10.28        8.46      4.19 o 
  -3  -1  15        0.27        2.29      3.56 o 
  -2  -1  15      129.83      131.66     13.25 o 
  -1  -1  15       99.08       87.47      6.68 o 
  -8   0  15        0.12        1.10      3.74 o 
  -7   0  15        3.78        5.49      4.19 o 
  -6   0  15      121.11      138.19      8.76 o 
  -5   0  15       73.22       76.03      6.89 o 
  -4   0  15        3.37       -1.78      3.47 o 
  -3   0  15        0.23       -2.20      6.09 o 
  -2   0  15       29.71       34.84      5.23 o 
  -1   0  15      110.91      112.44     11.70 o 
  -8   1  15        2.74        2.35      3.89 o 
  -7   1  15        2.88        4.93      4.07 o 
  -6   1  15        0.12        1.54      3.65 o 
  -5   1  15       54.67       54.91      6.15 o 
  -4   1  15        7.94       13.51      7.57 o 
  -3   1  15      100.87      108.17      7.16 o 
  -2   1  15       25.25       30.56      4.81 o 
  -8   2  15       12.01        7.19      7.60 o 
  -7   2  15       24.29        9.41      8.05 o 
  -6   2  15       30.19        9.00      7.75 o 
  -5   2  15        4.06        4.84      3.95 o 
  -4   2  15       69.97       80.19      6.68 o 
  -3   2  15       34.28       26.22      4.81 o 
  -7   3  15       69.38       88.09      7.57 o 
  -6   3  15        2.06        5.17      4.19 o 
  -5   3  15        3.33        6.42      4.16 o 
  -4   3  15        0.65        1.19      3.42 o 
  -5  -4  16        3.75       -0.83      4.07 o 
  -4  -4  16        5.10        2.58      7.40 o 
  -3  -4  16       33.65       36.80      6.27 o 
  -6  -3  16        1.01        2.55      7.69 o 
  -5  -3  16        3.97        0.12      6.42 o 
  -4  -3  16        9.35       11.52      5.05 o 
  -3  -3  16        1.42        1.10      3.92 o 
  -6  -2  16       31.98       35.31      6.42 o 
  -5  -2  16        2.77       -1.87      4.19 o 
  -4  -2  16      253.54      267.42     12.38 o 
  -3  -2  16       68.40       62.70      7.04 o 
  -6  -1  16        9.33        7.40      4.69 o 
  -5  -1  16        5.64       12.80      4.84 o 
  -4  -1  16       20.50       28.18      5.55 o 
  -6   0  16       15.57        9.47      4.75 o 
  -5   0  16        8.33        4.34      4.13 o 
  -4   0  16       11.15       16.57      8.35 o 
                                                 
